# Supplementary material for: An assessment of the quality of antenatal care and pregnancy outcomes in a tertiary hospital in Ghana
Source: PLoS One. 2022 Oct 12;17(10):e0275933. doi: 10.1371/journal.pone.0275933 (PMC9555636; doi:10.1371/journal.pone.0275933)
Supplement: S1 Data — (XLS) [file pone.0275933.s002.xls]

## Sheet: Sheet1
age	gravidity	parity	Occupation	other_specify	Educational Level	Marrital status	booking geatation_age	number anc contact	number of hb done	number of hb done_coded	first_hb	second_hb	Results_hb	low_hb	any_intervention	state_intervetion	HB_analysis	syphilis	syp_result	syp_intervention	Syphilis_analysis	state_syp_intervention	hepb	hepb_result	hepb_intervention	state_hepb_inte	Hepb_analysis	hiv	hiv_result	treatment	typ_treatment	num_tests	HIV_analysis	ultras	typ_Ultras	Ultra_analysis	intermit_prophy_treatm	IPT_analysis	iron_supplementation	period_intake	Ironspp_analysis	tetanus	tatanus_analysis	hookworm	hookworm_analysis	urinalysis	urinaresult	urine_analysis	blood pressure at anc
30	3	2	civilservant		tertiary	married	7	9	3	2 or more	12	12	Normal	no			2	yes	negative		1		yes	negative			1	yes	negative			2	2	yes	all	3	educatiomalariamorespprovisionitn	4	yes	latesuppbreakpoorcompiance	1	givenasrecommended	2	given	1	yes	donenor	1	checkedevrycont
30	6	6	pettytrading		secondary	married	16	4	2	2 or more	11	12	Normal	no			2	yes	positive	no	0		yes	negative			1	yes	negative			1	1	yes	all	3	lesssp maternaleducationmalaria	2	no		0	givennotasrecommended	1	notgiven	0	yes	tremaftabnorresults	1	checkedevrycont
39	5	2	unemployed		primary/jhs	married	15	6	2	2 or more	11	10	abnormal	yes	yes	B complex Folic acid Multi vitamin	2	yes	negative		1		yes	negative			1	yes	negative			2	2	yes	all	3	lesssp maternaleducationmalaria	2	yes	supplementaionfttodelivery	2	givenasrecommended	2	notgiven	0	yes	donenor	1	checkedevrycont
23	4	1	unemployed		primary/jhs	single	14	7	2	2 or more	10	11	abnormal	yes	no		0	yes	negative		1		yes	negative			1	no					0	yes	all	3	lesssp maternaleducationmalaria	2	yes	latesuppbreakpoorcompiance	1	givennotasrecommended	1	given	1	no		0	checkedevrycont
29	3	1	civilservant	Nurse	tertiary	married	11	10	3	2 or more	11	11	Normal	no			2	yes	negative		1		yes	negative			1	yes	negative			2	2	yes	all	3	lesssp maternaleducationmalaria	2	yes	latesuppbreakpoorcompiance	1	givennotasrecommended	1	given	1	yes	donenor	1	checkedevrycont
36	5	4	farmer		primary/jhs	married	13	1	1	single_hb	9		abnormal	yes	no		0	no			0		no				0	yes	negative			1	1	yes	fts	1	lesssp maternaleducationmalaria	2	no	latesuppbreakpoorcompiance	0	givennotasrecommended	1	notgiven	0	no		0	checkedevrycont
35	4	2	pettytrading		primary/jhs	married	13	8	2	2 or more	11	11	Normal	no			2	yes	negative		1		yes	negative			1	yes	negative			1	1	yes	fts tts	2	lesssp maternaleducationmalaria	2	yes	latesuppbreakpoorcompiance	1	givennotasrecommended	1	notgiven	0	yes	tremaftabnorresults	1	checkedevrycont
32	6	5	pettytrading		primary/jhs	married	14	5	3	2 or more	12	11	Normal	no			2	yes	negative		1		yes	negative			1	yes	negative			2	2	yes	all	3	noprovision	0	yes	supplementaionfttodelivery	2	notgiven	0	notgiven	0	yes	tremaftabnorresults	1	checkedevrycont
35	5	3	pettytrading		primary/jhs	married	12	9	2	2 or more	11	12	Normal	no			2	yes	negative		1		yes	negative			1	yes	negative			1	1	yes	fts tts	2	lesssp maternaleducationmalaria	2	yes	latesuppbreakpoorcompiance	1	givennotasrecommended	1	given	1	yes	notremaftabnorresult	0	checkedevrycont
26	2	1	unemployed		tertiary	married	13	9	2	2 or more	11	11	Normal	no			2	yes	negative		1		yes	negative			1	yes	negative			1	1	yes	fts tts	2	lesssp maternaleducationmalaria	2	yes	latesuppbreakpoorcompiance	1	givennotasrecommended	1	given	1	yes	donenor	1	checkedevrycont
30	1	0	other	Caterer	tertiary	married	13	7	2	2 or more	11	11	Normal	no			2	yes	negative		1		yes	negative			1	yes	negative			2	2	yes	all	3	lesssp maternaleducationmalaria	2	yes	supplementaionfttodelivery	2	givennotasrecommended	1	notgiven	0	yes	tremaftabnorresults	1	checkedevrycont
36	8	1	pettytrading		primary/jhs	married	14	4	1	single_hb	11			no			1	yes	negative		1		yes	negative			1	yes	negative			2	2	yes	all	3	lesssp maternaleducationmalaria	2	yes	latesuppbreakpoorcompiance	1	givennotasrecommended	1	notgiven	0	no		0	checkedevrycont
28	2	1	other	Banker	tertiary	married	13	6	2	2 or more	11	10	abnormal	yes	no		0	no			0		no				0	yes	negative			2	2	yes	all	3	educatiomalariamorespprovisionitn	4	yes	latesuppbreakpoorcompiance	1	givenasrecommended	2	notgiven	0	yes	donenor	1	checkedevrycont
42	4	3	civilservant		tertiary	married	13	10	2	2 or more	11	12	Normal	no			2	yes	negative		1		yes	negative			1	yes	negative			2	2	yes	fts tts	2	lesssp maternaleducationmalaria	2	yes	latesuppbreakpoorcompiance	1	givennotasrecommended	1	notgiven	0	yes	donenor	1	checkedevrycont
37	7	6	pettytrading		secondary	married	12	12	2	2 or more	12	11	Normal	no			2	yes	negative		1		yes	negative			1	yes	negative			2	2	yes	fts tts	2	lesssp maternaleducationmalaria	2	yes	latesuppbreakpoorcompiance	1	givennotasrecommended	1	notgiven	0	yes	donenor	1	checkedsomcont
22	3	1	other	Seamstress	secondary	single	14	1	1	single_hb	12			no			1	no			0		no				0	no					0	yes	fts	1	noprovision	0	no		0	givennotasrecommended	1	notgiven	0	no		0	checkedevrycont
31	3	2	pettytrading		primary/jhs	married	13	10	2	2 or more	12	11	Normal	no			2	yes	negative		1		no				0	yes	negative			2	2	yes	fts tts	2	lesssp maternaleducationmalaria	2	yes	latesuppbreakpoorcompiance	1	givennotasrecommended	1	notgiven	0	yes	notremaftabnorresult	0	checkedevrycont
32	6	3	pettytrading		primary/jhs	married	13	6	3	2 or more	10	10	abnormal	yes	yes	Folic acid B complex Multi vitamin	2	yes	negative		1		yes	negative			1	no					0	yes	all	3	lesssp maternaleducationmalaria	2	yes	supplementaionfttodelivery	2	givennotasrecommended	1	notgiven	0	yes	tremaftabnorresults	1	checkedevrycont
25	2	1	pettytrading		primary/jhs	married	14	6	2	2 or more	12	13	Normal	no			2	yes	negative		1		yes	negative			1	yes	negative			2	2	yes	all	3	maternaleducationmalaria	1	yes	supplementaionfttodelivery	2	givennotasrecommended	1	given	1	no		0	checkedevrycont
28	6	1	unemployed		tertiary	married	12	5	1	single_hb	11		Normal	no			1	yes	negative		1		yes	negative			1	yes	negative			1	1	yes	fts	1	lesssp maternaleducationmalaria	2	yes	latesuppbreakpoorcompiance	1	notgiven	0	notgiven	0	yes	donenor	1	checkedevrycont
29	2	1	civilservant		tertiary	married	15	6	2	2 or more	11	11	Normal	no			2	yes	negative		1		yes	negative			1	yes	negative			1	1	yes	fts	1	lesssp maternaleducationmalaria	2	yes	supplementaionfttodelivery	2	givennotasrecommended	1	notgiven	0	no		0	checkedsomcont
33	2	1	other	Catering	primary/jhs	single	15	5	2	2 or more	14	12	Normal	no			2	yes	negative		1		yes	positive	no		0	yes	negative			1	1	yes	fts	1	lesssp maternaleducationmalaria	2	yes	latesuppbreakpoorcompiance	1	givennotasrecommended	1	given	1	yes	donenor	1	checkedevrycont
35	5	3	pettytrading		primary/jhs	married	6	10	2	2 or more	11	11	Normal	no			2	yes	negative		1		yes	negative			1	yes	negative			1	1	yes	fts tts	2	lesssp maternaleducationmalaria	2	yes	latesuppbreakpoorcompiance	1	givennotasrecommended	1	notgiven	0	yes	notremaftabnorresult	0	checkedevrycont
50	2	0	pettytrading		secondary	married	15	5	3	2 or more	11	9	abnormal	yes	yes	Multivitamin Vitamin B complex Folic acid	2	yes	negative		1		yes	negative			1	yes	negative			1	1	yes	all	3	lesssp maternaleducationmalaria	2	yes	supplementaionfttodelivery	2	givennotasrecommended	1	notgiven	0	no		0	checkedevrycont
40	5	3	civilservant	Teaching	tertiary	married	22	4	1	single_hb	12		Normal	no			1	yes	negative		1		yes	negative			1	no					0	yes	fts	1	noprovision	0	no		0	givenasrecommended	2	notgiven	0	no		0	checkedevrycont
32	5	4	pettytrading		none	single	15	7	1	single_hb	11		Normal	no			1	yes	negative		1		yes	negative			1	yes	negative			1	1	yes	fts as	2	noprovision	0	yes	supplementaionfttodelivery	2	notgiven	0	notgiven	0	no		0	checkedevrycont
20	2	1	unemployed		secondary	married	26	2	1	single_hb	14		Normal	no			1	yes	negative		1		yes	negative			1	yes	negative			1	1	yes	fts	1	noprovision	0	no		0	notgiven	0	notgiven	0	yes	donenor	1	checkedevrycont
35	3	2	unemployed		primary/jhs	married	20	4	2	2 or more	11	11	Normal	no			2	yes	negative		1		yes	negative			1	yes	negative			1	1	yes	fts	1	noprovision	0	no		0	notgiven	0	notgiven	0	no		0	checkedevrycont
26	2	0	other	Mobile money agent	secondary	married	14	6	2	2 or more	14	10	abnormal	yes	no		0	yes	negative		1		yes	negative			1	yes	negative			2	2	yes	fts	1	noprovision	0	no		0	givenasrecommended	2	given	1	yes	donenor	1	checkedevrycont
28	2	1	other	Catering	primary/jhs	single	14	5	2	2 or more	15	13	Normal	no			2	yes	negative		1		yes	negative			1	yes	negative			1	1	yes	fts	1	noprovision	0	yes	supplementaionfttodelivery	2	givenasrecommended	2	given	1	yes	donenor	1	checkedevrycont
30	2	1	civilservant		tertiary	married	12	8	2	2 or more	10	11	abnormal	yes	yes	Multivitamin B complex	2	yes	negative		1		yes	negative			1	yes	negative			2	2	yes	fts tts	2	lesssp maternaleducationmalaria	2	yes	latesuppbreakpoorcompiance	1	givennotasrecommended	1	given	1	yes	tremaftabnorresults	1	checkedevrycont
32	1	0	pettytrading		primary/jhs	married	13	9	2	2 or more	11	12	Normal	no			2	yes	negative		1		yes	negative			1	yes	negative			2	2	yes	fts tts	2	lesssp maternaleducationmalaria	2	yes	latesuppbreakpoorcompiance	1	givennotasrecommended	1	notgiven	0	yes	donenor	1	checkedevrycont
27	4	1	pettytrading		secondary	married	13	6	3	2 or more	11	9	abnormal	yes	yes	Folic Acid Multivitamin B complex	2	yes	negative		1		yes	negative			1	yes	negative			1	1	yes	fts	1	lesssp	1	no		0	givennotasrecommended	1	notgiven	0	yes	tremaftabnorresults	1	checkedevrycont
31	2	0	unemployed		primary/jhs	married	15	7	1	single_hb	12		Normal	no			1	yes	negative		1		yes	negative			1	no					0	yes	fts	1	lesssp maternaleducationmalaria	2	yes	supplementaionfttodelivery	2	givennotasrecommended	1	notgiven	0	no		0	checkedevrycont
18	1	0	unemployed		secondary	single	13	2	3	2 or more	7	9	abnormal	yes	yes	Folic acid Multivitamin	2	yes	negative		1		yes	negative			1	yes	negative			1	1	yes	fts	1	noprovision	0	no		0	givennotasrecommended	1	notgiven	0	yes	donenor	1	checkedevrycont
31	4	2	pettytrading		primary/jhs	married	11	9	2	2 or more	12	11	Normal	no			2	yes	negative		1		yes	negative			1	yes	negative			2	2	yes	fts tts	2	lesssp maternaleducationmalaria	2	yes	supplementaionfttodelivery	2	givennotasrecommended	1	notgiven	0	yes	donenor	1	checkedevrycont
36	5	4	civilservant		tertiary	married	13	8	3	2 or more	13	11	Normal	no			2	yes	negative		1		yes	negative			1	yes	negative			1	1	yes	fts tts	2	lesssp maternaleducationmalaria	2	yes	supplementaionfttodelivery	2	givennotasrecommended	1	given	1	yes	donenor	1	checkedevrycont
26	2	0	unemployed		primary/jhs	single	14	7	1	single_hb	12		Normal	no			1	yes	negative		1		yes	negative			1	yes	negative			1	1	yes	fts	1	lesssp	1	no		0	givennotasrecommended	1	notgiven	0	no		0	checkedevrycont
47	6	5	pettytrading		primary/jhs	married	16	6	3	2 or more	11	12	Normal	no			2	yes	negative		1		yes	negative			1	yes	negative			1	1	yes	fts tts	2	educatiomalariamorespprovisionitn	4	no		0	givennotasrecommended	1	notgiven	0	no		0	checkedevrycont
28	2	0	other	Banker	tertiary	married	13	6	1	single_hb	11		Normal	no			1	no			0		no				0	yes	negative			1	1	yes	fts	1	noprovision	0	yes	supplementaionfttodelivery	2	givennotasrecommended	1	notgiven	0	yes	tremaftabnorresults	1	checkedevrycont
40	5	3	pettytrading		primary/jhs	married	12	9	2	2 or more	12	11	Normal	no			2	yes	negative		1		yes	negative			1	yes	negative			1	1	yes	fts tts	2	educatiomalariamorespprovisionitn	4	yes	supplementaionfttodelivery	2	givennotasrecommended	1	notgiven	0	yes	tremaftabnorresults	1	checkedevrycont
34	8	5	other	Trader	primary/jhs	married	15	5	2	2 or more	11	10	abnormal	yes	no		0	no			0		no				0	no					0	yes	fts	1	noprovision	0	yes	supplementaionfttodelivery	2	givennotasrecommended	1	notgiven	0	no		0	checkedevrycont
38	3	2	pettytrading		primary/jhs	married	13	3	2	2 or more	14	10	abnormal	yes	no		0	no			0		no				0	yes	negative			1	1	yes	fts	1	noprovision	0	yes	supplementaionfttodelivery	2	notgiven	0	notgiven	0	yes	donenor	1	checkedevrycont
36	6	3	unemployed		secondary	married	10	9	2	2 or more	12	11	Normal	no			2	yes	negative		1		yes	negative			1	yes	negative			1	1	yes	fts tts	2	lesssp maternaleducationmalaria	2	yes	latesuppbreakpoorcompiance	1	givennotasrecommended	1	given	1	no		0	checkedevrycont
24	3	1	other	Seamstress	primary/jhs	married	15	7	1	single_hb	11		Normal	no			1	yes	negative		1		yes	negative			1	yes	negative			1	1	yes	fts	1	noprovision	0	yes	supplementaionfttodelivery	2	notgiven	0	notgiven	0	no		0	checkedevrycont
31	3	2	other	Trader	primary/jhs	married	16	6	2	2 or more	9	9	abnormal	yes	no		0	no			0		no				0	yes	negative			1	1	no		0	noprovision	0	yes	supplementaionfttodelivery	2	givennotasrecommended	1	notgiven	0	no		0	checkedevrycont
32	5	3	other	Trader	primary/jhs	married	25	4	2	2 or more	13	12	Normal	no			2	yes	negative		1		yes	negative			1	yes	negative			1	1	no		0	noprovision	0	yes	supplementaionfttodelivery	2	givenasrecommended	2	notgiven	0	yes	donenor	1	checkedevrycont
25	1	0	unemployed		primary/jhs	married	12	3	1	single_hb	9		abnormal	yes	no		0	yes	negative		1		no				0	yes	negative			1	1	no		0	noprovision	0	no		0	notgiven	0	notgiven	0	no		0	checkedevrycont
18	1	0	unemployed		primary/jhs	single	16	2	1	single_hb	11		Normal	no			1	yes	positive	no	0		yes	negative			1	yes	negative			1	1	no		0	noprovision	0	no		0	notgiven	0	notgiven	0	no		0	checkedevrycont
33	5	2	civilservant		tertiary	married	12	8	2	2 or more	11	11	Normal	no			2	yes	negative		1		yes	negative			1	yes	negative			1	1	yes	fts tts	2	lesssp maternaleducationmalaria	2	yes	supplementaionfttodelivery	2	givennotasrecommended	1	given	1	yes	tremaftabnorresults	1	checkedevrycont
44	6	3	pettytrading		none	single	15	7	2	2 or more	13	11	Normal	no			2	no			0		yes	negative			1	yes	negative			1	1	no		0	noprovision	0	yes	supplementaionfttodelivery	2	givennotasrecommended	1	notgiven	0	yes	tremaftabnorresults	1	checkedevrycont
22	2	1	unemployed		primary/jhs	married	15	6	2	2 or more	11	10	abnormal	yes	no		0	yes	negative		1		yes	negative			1	yes	negative			1	1	no		0	noprovision	0	yes	supplementaionfttodelivery	2	notgiven	0	notgiven	0	yes	donenor	1	checkedevrycont
25	1	0	civilservant		tertiary	married	10	9	2	2 or more	12	11	Normal	no			2	yes	negative		1		yes	negative			1	yes	negative			2	2	yes	fts tts	2	educatiomalariamorespprovisionitn	4	yes	supplementaionfttodelivery	2	givennotasrecommended	1	given	1	yes	donenor	1	checkedevrycont
32	3	2	other	Teacher	tertiary	married	12	2	1	single_hb	10		abnormal	yes	no		0	yes	negative		1		yes	negative			1	yes	negative			2	2	no		0	noprovision	0	no		0	notgiven	0	notgiven	0	yes	donenor	1	checkedevrycont
18	2	0	pettytrading		primary/jhs	married	16	7	1	single_hb	11		Normal	no			1	yes	negative		1		yes	negative			1	yes	negative			1	1	yes	fts	1	noprovision	0	yes	supplementaionfttodelivery	2	givennotasrecommended	1	notgiven	0	yes	donenor	1	checkedevrycont
32	7	5	pettytrading		primary/jhs	divorced	15	4	1	single_hb	10		abnormal	yes	no		0	yes	negative		1		yes	negative			1	no					0	yes	fts	1	noprovision	0	no		0	notgiven	0	notgiven	0	yes	donenor	1	checkedsomcont
32	7	5	pettytrading		primary/jhs	married	13	4	1	single_hb	10		abnormal	yes	no		0	yes	negative		1		yes	negative			1	yes	negative			1	1	no		0	noprovision	0	no		0	givennotasrecommended	1	notgiven	0	no		0	checkedsomcont
25	4	3	pettytrading		primary/jhs	married	14	7	2	2 or more	10	10	abnormal	yes	no		0	no			0		no				0	no					0	no		0	noprovision	0	no		0	notgiven	0	given	1	no		0	checkedevrycont
16	2	0	unemployed		primary/jhs	single	28	2	1	single_hb	10	8	abnormal	yes	no		0	yes	negative		1		yes	negative			1	yes	negative			1	1	yes	fts	1	noprovision	0	no		0	givennotasrecommended	1	notgiven	0	yes	donenor	1	checkedevrycont
36	3	2	pettytrading		primary/jhs	married	12	8	2	2 or more	10	11	abnormal	yes	no		0	yes	negative		1		yes	negative			1	yes	negative			2	2	yes	fts tts	2	lesssp maternaleducationmalaria	2	yes	latesuppbreakpoorcompiance	1	givennotasrecommended	1	notgiven	0	yes	tremaftabnorresults	1	checkedevrycont
40	9	6	farmer		primary/jhs	married	13	9	3	2 or more	11	12	Normal	no			2	yes	negative		1		yes	negative			1	yes	negative			2	2	yes	fts tts	2	lesssp maternaleducationmalaria	2	yes	latesuppbreakpoorcompiance	1	givennotasrecommended	1	notgiven	0	yes	donenor	1	checkedevrycont
36	5	4	pettytrading		primary/jhs	married	13	6	1	single_hb	12		Normal	no			1	yes	positive	no	0		yes	negative			1	yes	negative			2	2	yes	fts	1	noprovision	0	no		0	givennotasrecommended	1	notgiven	0	no		0	checkedevrycont
22	3	2	unemployed		primary/jhs	single	11	8	3	2 or more	9	10	abnormal	yes	yes	Multivitamin B complex Folic acid	2	yes	negative		1		yes	negative			1	yes	negative			2	2	yes	fts tts	2	lesssp maternaleducationmalaria	2	yes	latesuppbreakpoorcompiance	1	givennotasrecommended	1	given	1	no		0	checkedevrycont
38	4	3	pettytrading		primary/jhs	married	23	1	1	single_hb	10		abnormal	yes	no		0	yes	negative		1		yes	negative			1	yes	negative			2	2	no		0	noprovision	0	yes	supplementaionfttodelivery	2	notgiven	0	notgiven	0	yes	donenor	1	checkedevrycont
33	5	4	pettytrading		primary/jhs	married	12	10	2	2 or more	14	12	Normal	no			2	yes	negative		1		yes	negative			1	yes	negative			2	2	yes	fts tts	2	lesssp maternaleducationmalaria	2	yes	supplementaionfttodelivery	2	givennotasrecommended	1	given	1	yes	donenor	1	checkedevrycont
25	5	3	pettytrading		none	married	20	4	2	2 or more	10	10	abnormal	yes	no		0	yes	negative		1		yes	negative			1	yes	negative			2	2	yes	fts	1	noprovision	0	no		0	notgiven	0	notgiven	0	no		0	checkedevrycont
14	1	0	unemployed		primary/jhs	married	11	9	2	2 or more	12	11	Normal	no			2	yes	negative		1		yes	negative			1	yes	negative			2	2	yes	fts tts	2	lesssp maternaleducationmalaria	2	yes	supplementaionfttodelivery	2	givennotasrecommended	1	given	1	yes	donenor	1	checkedevrycont
39	4	3	other	Seamstress	primary/jhs	married	9	10	2	2 or more	11	12	Normal	no			2	yes	negative		1		yes	negative			1	yes	negative			2	2	yes	fts tts	2	lesssp maternaleducationmalaria	2	yes	supplementaionfttodelivery	2	givennotasrecommended	1	given	1	yes	donenor	1	checkedevrycont
30	2	1	pettytrading		primary/jhs	married	12	9	2	2 or more	10	11	abnormal	yes	no		0	yes	negative		1		yes	positive	no		0	yes	negative			2	2	yes	fts tts	2	lesssp maternaleducationmalaria	2	yes	supplementaionfttodelivery	2	givennotasrecommended	1	given	1	yes	donenor	1	checkedevrycont
19	1	0	other	Student	secondary	single	13	8	2	2 or more	11	11	Normal	no			2	yes	negative		1		yes	negative			1	yes	negative			2	2	yes	fts tts	2	lesssp maternaleducationmalaria	2	yes	latesuppbreakpoorcompiance	1	givennotasrecommended	1	given	1	yes	donenor	1	checkedevrycont
36	4	3	pettytrading		primary/jhs	married	23	3	1	single_hb	11		Normal	no			1	yes	negative		1		yes	negative			1	yes	negative			1	1	yes	fts	1	lesssp maternaleducationmalaria	2	yes	latesuppbreakpoorcompiance	1	givennotasrecommended	1	notgiven	0	no		0	checkedevrycont
30	2	0	other	Hairdresser	primary/jhs	married	14	7	1	single_hb	13		Normal	no			1	yes	negative		1		yes	negative			1	yes	negative			1	1	yes	all	3	lesssp maternaleducationmalaria	2	no		0	givennotasrecommended	1	notgiven	0	no		0	checkedevrycont
18	2	1	pettytrading		primary/jhs	single	25	3	2	2 or more	10	10	abnormal	yes	no		0	yes	negative		1		yes	negative			1	yes	negative			1	1	yes	fts	1	lesssp maternaleducationmalaria	2	no		0	givennotasrecommended	1	notgiven	0	no		0	checkedevrycont
39	7	6	unemployed		none	single	13	1	1	single_hb	12			no			1	no			0		no				0	no					0	yes	tts	1	noprovision	0	no		0	notgiven	0	notgiven	0	no		0	notchecked
28	1	0	civilservant		tertiary	married	12	9	2	2 or more	12	12	Normal	no			2	yes	negative		1		no				0	yes	negative			1	1	yes	fts tts	2	lesssp maternaleducationmalaria	2	yes	latesuppbreakpoorcompiance	1	givennotasrecommended	1	notgiven	0	yes	donenor	1	checkedevrycont
33	3	2	other	Beautician	secondary	married	10	8	2	2 or more	12	11	Normal	no			2	no			0		no				0	no					0	yes	fts tts	2	lesssp maternaleducationmalaria	2	yes	supplementaionfttodelivery	2	givennotasrecommended	1	notgiven	0	yes	donenor	1	checkedevrycont
43	5	2	other	Seamstress	primary/jhs	married	14	7	1	single_hb	11		Normal	no			1	yes	negative		1		yes	negative			1	yes	negative			1	1	yes	tts	1	educatiomalariamorespprovisionitn	4	yes	supplementaionfttodelivery	2	givennotasrecommended	1	notgiven	0	no		0	checkedevrycont
26	3	2	other	Seamstress	secondary	married	11	8	2	2 or more	12	11	Normal	no			2	yes	negative		1		yes	negative			1	yes	negative			2	2	yes	fts tts	2	lesssp maternaleducationmalaria	2	yes	supplementaionfttodelivery	2	givennotasrecommended	1	given	1	no		0	checkedevrycont
32	8	4	civilservant	Hairdresser	primary/jhs	married	17	2	1	single_hb	10		abnormal	yes	no		0	yes	negative		1		yes	negative			1	yes	negative			1	1	yes	fts	1	lesssp	1	no		0	givennotasrecommended	1	given	1	yes	donenor	1	checkedevrycont
40	7	5	pettytrading		primary/jhs	married	16	4	2	2 or more	11	16	Normal	no			2	yes	negative		1		no				0	no					0	yes	as tts	2	lesssp maternaleducationmalaria	2	no		0	notgiven	0	notgiven	0	no		0	checkedevrycont
35	7	3	pettytrading		primary/jhs	married	14	5	3	2 or more	13	11	Normal	no			2	yes	negative		1		yes	negative			1	no					0	yes	fts tts	2	lesssp maternaleducationmalaria	2	no		0	givennotasrecommended	1	notgiven	0	yes	donenor	1	checkedevrycont
41	5	4	pettytrading		primary/jhs	married	16	4	2	2 or more	11	11	Normal	no			2	yes	negative		1		yes	negative			1	yes	negative			1	1	yes	fts tts	2	lesssp maternaleducationmalaria	2	yes	latesuppbreakpoorcompiance	1	givennotasrecommended	1	notgiven	0	yes	tremaftabnorresults	1	checkedevrycont
31	3	2	civilservant		tertiary	married	12	11	3	2 or more	11	11	Normal	yes	no		0	yes	negative		1		yes	negative			1	yes	negative			2	2	yes	fts tts	2	lesssp maternaleducationmalaria	2	yes	supplementaionfttodelivery	2	givennotasrecommended	1	given	1	yes	donenor	1	checkedevrycont
37	2	0	pettytrading		secondary	married	14	5	1	single_hb	12		Normal	no			1	yes	negative		1		yes	negative			1	yes	negative			1	1	yes	all	3	noprovision	0	yes	supplementaionfttodelivery	2	givenasrecommended	2	given	1	yes	donenor	1	checkedevrycont
32	7	5	pettytrading		primary/jhs	married	13	8	2	2 or more	12	12	Normal	no			2	yes	negative		1		yes	negative			1	yes	negative			2	2	yes	fts tts	2	lesssp maternaleducationmalaria	2	yes	latesuppbreakpoorcompiance	1	givennotasrecommended	1	notgiven	0	yes	donenor	1	checkedevrycont
18	1	0	unemployed		none	single	16	5	2	2 or more	12	11	Normal	no			2	yes	negative		1		yes	negative			1	yes	negative			1	1	yes	fts	1	noprovision	0	no		0	notgiven	0	notgiven	0	no		0	checkedevrycont
29	2	1	unemployed		primary/jhs	married	15	6	1	single_hb	14		Normal	no			1	no			0		no				0	no					0	no		0	noprovision	0	no		0	notgiven	0	notgiven	0	no		0	checkedevrycont
25	2	0	civilservant		tertiary	married	12	9	2	2 or more	11	12	Normal	no			2	yes	negative		1		yes	negative			1	yes	negative			2	2	yes	fts tts	2	lesssp maternaleducationmalaria	2	yes	latesuppbreakpoorcompiance	1	givennotasrecommended	1	given	1	yes	donenor	1	checkedevrycont
23	2	0	other	Seamstress	primary/jhs	married	12	6	1	single_hb	14		Normal	no			1	yes	negative		1		yes	negative			1	yes	negative			1	1	yes	fts	1	noprovision	0	no		0	notgiven	0	notgiven	0	no		0	checkedevrycont
27	4	2	pettytrading		primary/jhs	married	13	9	3	2 or more	11	10	abnormal	yes	no		0	yes	negative		1		yes	negative			1	yes	negative			2	2	yes	fts tts	2	lesssp maternaleducationmalaria	2	yes	supplementaionfttodelivery	2	givennotasrecommended	1	given	1	yes	donenor	1	checkedevrycont
33	3	2	civilservant		tertiary	married	11	10	2	2 or more	12	11	Normal	no			2	yes	negative		1		yes	negative			1	yes	negative			1	1	yes	fts tts	2	lesssp maternaleducationmalaria	2	yes	supplementaionfttodelivery	2	givenasrecommended	2	given	1	yes	donenor	1	checkedevrycont
45	10	9	pettytrading		primary/jhs	married	17	7	2	2 or more	8	8	abnormal	yes	yes	Multivitamin	2	yes	negative		1		yes	negative			1	yes	negative			1	1	no		0	noprovision	0	no		0	notgiven	0	notgiven	0	no		0	checkedevrycont
35	7	6	pettytrading		primary/jhs	married	16	5	2	2 or more	11	11	Normal	no			2	no			0		no				0	no					0	yes	all	3	noprovision	0	no		0	notgiven	0	notgiven	0	no		0	checkedevrycont
23	2	1	other	Seamstress	secondary	single	12	8	2	2 or more	12	11	Normal	no			2	yes	negative		1		no				0	yes	negative			2	2	yes	fts tts	2	lesssp maternaleducationmalaria	2	yes	supplementaionfttodelivery	2	givennotasrecommended	1	given	1	yes	donenor	1	checkedevrycont
36	2	1	civilservant		tertiary	married	12	9	2	2 or more	11	11	Normal	no			2	yes	negative		1		yes	negative			1	yes	negative			2	2	yes	fts tts	2	lesssp maternaleducationmalaria	2	yes	latesuppbreakpoorcompiance	1	givennotasrecommended	1	notgiven	0	yes	donenor	1	checkedevrycont
32	6	3	pettytrading		secondary	married	12	9	2	2 or more	11	10	abnormal	yes	no		0	yes	negative		1		yes	negative			1	yes	negative			1	1	yes	fts tts	2	lesssp maternaleducationmalaria	2	yes	latesuppbreakpoorcompiance	1	givennotasrecommended	1	notgiven	0	yes	donenor	1	checkedevrycont
27	3	2	pettytrading		primary/jhs	married	12	8	1	single_hb	12		Normal	no			1	yes	negative		1		yes	positive	no		0	yes	negative			2	2	yes	fts tts	2	lesssp maternaleducationmalaria	2	yes	latesuppbreakpoorcompiance	1	givennotasrecommended	1	given	1	yes	donenor	1	checkedevrycont
32	4	1	other	Seamstress	primary/jhs	married	10	10	2	2 or more	12	11	Normal	no			2	yes	positive	no	0		yes	negative			1	yes	negative			2	2	yes	fts tts	2	lesssp maternaleducationmalaria	2	yes	latesuppbreakpoorcompiance	1	givenasrecommended	2	notgiven	0	yes	donenor	1	checkedevrycont
42	10	6	farmer		primary/jhs	married	13	6	2	2 or more	12	12	Normal	no			2	yes	negative		1		yes	negative			1	yes	negative			2	2	yes	fts tts	2	lesssp maternaleducationmalaria	2	yes	supplementaionfttodelivery	2	notgiven	0	notgiven	0	no		0	checkedevrycont
32	3	2	other	Food vendor	primary/jhs	married	11	9	2	2 or more	10	10	abnormal	yes	no		0	yes	negative		1		yes	negative			1	yes	negative			1	1	yes	fts	1	lesssp maternaleducationmalaria	2	yes	latesuppbreakpoorcompiance	1	givennotasrecommended	1	given	1	yes	donenor	1	checkedevrycont
26	1	0	pettytrading		secondary	single	14	3	1	single_hb	10		abnormal	yes	yes	Ferroglobin	2	yes	negative		1		yes	negative			1	yes	negative			1	1	yes	tts	1	lesssp maternaleducationmalaria	2	no		0	givennotasrecommended	1	notgiven	0	no		0	checkedevrycont
22	3	2	other	Hairdresser	primary/jhs	single	13	2	2	2 or more	12	12	Normal	no			2	yes	negative		1		yes	negative			1	yes	negative			1	1	yes	fts	1	lesssp maternaleducationmalaria	2	no		0	givennotasrecommended	1	given	1	no		0	checkedevrycont
24	1	0	civilservant		tertiary	married	8	8	2	2 or more	12	12	Normal	no			2	yes	negative		1		yes	negative			1	yes	negative			2	2	yes	fts tts	2	lesssp maternaleducationmalaria	2	yes	supplementaionfttodelivery	2	givennotasrecommended	1	given	1	yes	donenor	1	checkedevrycont
29	4	2	other	Food vendor	primary/jhs	married	6	10	2	2 or more	11	11	Normal	no			2	yes	negative		1		yes	negative			1	yes	negative			2	2	yes	fts tts	2	lesssp maternaleducationmalaria	2	yes	supplementaionfttodelivery	2	givennotasrecommended	1	given	1	yes	donenor	1	checkedevrycont
29	3	0	pettytrading		secondary	single	13	2	1	single_hb	12		Normal	no			1	yes	negative		1		yes	negative			1	yes	negative			1	1	yes	fts	1	lesssp maternaleducationmalaria	2	no		0	notgiven	0	notgiven	0	no		0	checkedevrycont
40	8	5	pettytrading		primary/jhs	married	12	10	2	2 or more	11	12	Normal	no			2	yes	negative		1		yes	negative			1	yes	negative			2	2	yes	fts tts	2	lesssp maternaleducationmalaria	2	yes	latesuppbreakpoorcompiance	1	givennotasrecommended	1	given	1	yes	donenor	1	checkedevrycont
34	7	4	other	Food vendor	primary/jhs	married	11	8	2	2 or more	11	11	Normal	no			2	yes	negative		1		yes	negative			1	yes	negative			2	2	yes	fts tts	2	lesssp maternaleducationmalaria	2	yes	supplementaionfttodelivery	2	givennotasrecommended	1	given	1	yes	donenor	1	checkedevrycont
40	8	5	other	Food vendor	secondary	married	12	12	2	2 or more	12	11	Normal	no			2	yes	negative		1		yes	negative			1	yes	negative			2	2	yes	fts tts	2	lesssp maternaleducationmalaria	2	yes	supplementaionfttodelivery	2	givennotasrecommended	1	given	1	yes	donenor	1	checkedevrycont
38	7	3	pettytrading		primary/jhs	married	16	5	2	2 or more	12	12	Normal	no			2	yes	negative		1		yes	negative			1	yes	negative			1	1	yes	fts tts	2	lesssp maternaleducationmalaria	2	no		0	givennotasrecommended	1	notgiven	0	yes	donenor	1	checkedevrycont
27	4	3	pettytrading		primary/jhs	married	25	2	2	2 or more	9	7	abnormal	yes	yes	Multivite	2	no			0		yes	negative			1	no					0	yes	all	3	noprovision	0	no		0	notgiven	0	notgiven	0	no		0	checkedevrycont
30	6	3	other	Trading	secondary	single	12	4	1	single_hb	11		Normal	no			1	yes	negative		1		yes	negative			1	yes	negative			1	1	yes	all	3	noprovision	0	no		0	givenasrecommended	2	notgiven	0	yes	donenor	1	checkedevrycont
39	8	5	unemployed		primary/jhs	married	17	7	2	2 or more	11	12	Normal	no			2	yes	negative		1		yes	negative			1	yes	negative			2	2	yes	all	3	noprovision	0	no		0	notgiven	0	notgiven	0	no		0	checkedevrycont
34	7	4	pettytrading		primary/jhs	married	10	8	2	2 or more	12	11	Normal	no			2	yes	negative		1		yes	negative			1	yes	negative			1	1	yes	fts tts	2	lesssp maternaleducationmalaria	2	yes	latesuppbreakpoorcompiance	1	givennotasrecommended	1	given	1	yes	donenor	1	checkedevrycont
30	3	1	pettytrading		primary/jhs	married	12	8	2	2 or more	11	12	Normal	no			2	yes	negative		1		yes	negative			1	yes	negative			2	2	yes	fts tts	2	lesssp maternaleducationmalaria	2	yes	latesuppbreakpoorcompiance	1	givennotasrecommended	1	notgiven	0	yes	donenor	1	checkedevrycont
25	1	0	unemployed		secondary	single	16	7	2	2 or more	11	12	Normal	no			2	yes	negative		1		yes	negative			1	yes	negative			1	1	yes	fts	1	noprovision	0	yes	supplementaionfttodelivery	2	notgiven	0	notgiven	0	yes	donenor	1	checkedevrycont
30	3	1	pettytrading		primary/jhs	married	11	9	2	2 or more	12	12	Normal	no			2	yes	negative		1		yes	negative			1	yes	negative			1	1	yes	fts tts	2	lesssp maternaleducationmalaria	2	yes	latesuppbreakpoorcompiance	1	givennotasrecommended	1	notgiven	0	yes	donenor	1	checkedevrycont
39	4	3	other	Trader	primary/jhs	married	13	7	2	2 or more	12	11	Normal	no			2	yes	negative		1		yes	negative			1	yes	negative			2	2	yes	all	3	noprovision	0	no		0	givennotasrecommended	1	notgiven	0	no		0	checkedevrycont
18	1	0	unemployed		primary/jhs	single	14	5	1	single_hb	11		Normal	no			1	yes	negative		1		no				0	no					0	yes	fts	1	noprovision	0	yes	supplementaionfttodelivery	2	givennotasrecommended	1	notgiven	0	no		0	checkedevrycont
29	5	2	other	Trading	none	married	16	2	4	2 or more	8	7	abnormal	yes	no		0	yes	negative		1		yes	negative			1	yes	negative			1	1	no		0	noprovision	0	yes	supplementaionfttodelivery	2	givennotasrecommended	1	notgiven	0	no		0	checkedevrycont
30	5	2	farmer		none	married	15	6	3	2 or more	8	7	abnormal	yes	yes	Multivite	2	yes	negative		1		yes	negative			1	no					0	no		0	noprovision	0	yes	supplementaionfttodelivery	2	notgiven	0	notgiven	0	no		0	checkedevrycont
26	1	0	other	Trader	secondary	single	13	2	1	single_hb	12		Normal	no			1	yes	negative		1		yes	negative			1	no					0	no		0	noprovision	0	yes	supplementaionfttodelivery	2	notgiven	0	notgiven	0	no		0	checkedevrycont
35	5	3	civilservant		tertiary	married	12	8	1	single_hb	11		Normal	no			1	yes	negative		1		yes	negative			1	yes	negative			2	2	no		0	lesssp maternaleducationmalaria	2	yes	latesuppbreakpoorcompiance	1	givennotasrecommended	1	notgiven	0	yes	donenor	1	checkedevrycont
31	3	1	pettytrading		primary/jhs	married	13	9	2	2 or more	11	11	Normal	no			2	yes	negative		1		yes	negative			1	yes	negative			1	1	yes	fts tts	2	lesssp maternaleducationmalaria	2	yes	supplementaionfttodelivery	2	givennotasrecommended	1	given	1	yes	tremaftabnorresults	1	checkedevrycont
34	4	3	other	Food vendor	primary/jhs	married	11	9	2	2 or more	11	11	Normal	no			2	yes	negative		1		yes	negative			1	yes	negative			2	2	yes	fts tts	2	lesssp maternaleducationmalaria	2	yes	latesuppbreakpoorcompiance	1	givennotasrecommended	1	given	1	yes	donenor	1	checkedevrycont
29	2	1	other	Hairdresser	primary/jhs	married	27	1	1	single_hb	11		Normal	no			1	yes	negative		1		yes	negative			1	yes	negative			2	2	no		0	noprovision	0	yes	supplementaionfttodelivery	2	givennotasrecommended	1	notgiven	0	no		0	checkedevrycont
35	9	6	other	Trader	none	married	19	5	2	2 or more	11	12	Normal	no			2	yes	negative		1		yes	negative			1	yes	negative			2	2	yes	all	3	noprovision	0	no		0	notgiven	0	notgiven	0	no		0	checkedevrycont
35	7	3	pettytrading		primary/jhs	married	12	8	2	2 or more	11	11	Normal	no			2	yes	negative		1		yes	negative			1	yes	negative			1	1	yes	fts tts	2	lesssp maternaleducationmalaria	2	yes	supplementaionfttodelivery	2	givennotasrecommended	1	notgiven	0	yes	donenor	1	checkedevrycont
25	1	0	pettytrading		secondary	single	18	4	1	single_hb	11		Normal	no			1	yes	negative		1		yes	negative			1	yes	negative			1	1	yes	fts	1	noprovision	0	no		0	givennotasrecommended	1	notgiven	0	yes	donenor	1	checkedevrycont
39	4	2	other	Trader	primary/jhs	married	15	6	1	single_hb	11		Normal	no			1	yes	negative		1		yes	negative			1	yes	negative			1	1	yes	fts	1	noprovision	0	yes	supplementaionfttodelivery	2	notgiven	0	notgiven	0	no		0	checkedevrycont
41	6	5	other	Food vendor	primary/jhs	married	10	12	3	2 or more	11	12	Normal	no			2	yes	negative		1		yes	negative			1	yes	negative			2	2	yes	fts tts	2	lesssp maternaleducationmalaria	2	yes	latesuppbreakpoorcompiance	1	givennotasrecommended	1	given	1	yes	donenor	1	checkedevrycont
35	3	2	civilservant		tertiary	married	11	7	2	2 or more	11	12	Normal	no			2	yes	negative		1		yes	negative			1	yes	negative			1	1	yes	fts	1	noprovision	0	yes	supplementaionfttodelivery	2	givennotasrecommended	1	notgiven	0	yes	donenor	1	checkedevrycont
35	7	4	pettytrading		primary/jhs	married	9	8	2	2 or more	9	10	abnormal	yes	no		0	no			0		no				0	yes	negative			1	1	yes	fts tts	2	lesssp maternaleducationmalaria	2	yes	supplementaionfttodelivery	2	givennotasrecommended	1	notgiven	0	yes	tremaftabnorresults	1	checkedevrycont
36	4	2	pettytrading		primary/jhs	married	13	8	2	2 or more	11	11	Normal	no			2	yes	negative		1		yes	negative			1	yes	negative			2	2	yes	fts tts	2	lesssp maternaleducationmalaria	2	yes	supplementaionfttodelivery	2	givennotasrecommended	1	given	1	yes	tremaftabnorresults	1	checkedevrycont
34	4	2	pettytrading		primary/jhs	married	27	3	2	2 or more	10	9	abnormal	yes	no		0	yes	negative		1		no				0	yes	negative			1	1	yes	fts tts	2	lesssp	1	no	latesuppbreakpoorcompiance	0	givennotasrecommended	1	notgiven	0	no		0	checkedevrycont
33	2	0	other	Nurse	tertiary	married	15	6	2	2 or more	11	11	Normal	no			2	yes	negative		1		yes	negative			1	yes	negative			1	1	yes	fts tts	2	lesssp maternaleducationmalaria	2	yes	latesuppbreakpoorcompiance	1	givennotasrecommended	1	notgiven	0	yes	tremaftabnorresults	1	checkedevrycont
37	4	3	pettytrading		primary/jhs	married	20	3	1	single_hb	11			no			1	no			0		no				0	no					0	yes	fts	1	noprovision	0	yes	latesuppbreakpoorcompiance	1	notgiven	0	notgiven	0	no		0	checkedevrycont
36	4	2	farmer		primary/jhs	single	26	1	1	single_hb	10		abnormal	yes	no		0	yes	negative		1		yes	positive	no		0	yes	negative			1	1	yes	tts	1	noprovision	0	no	latesuppbreakpoorcompiance	0	notgiven	0	notgiven	0	yes	notremaftabnorresult	0	checkedevrycont
41	5	4	pettytrading		primary/jhs	married	16	4	2	2 or more	11	11	Normal	no			2	yes	negative		1		yes	negative			1	yes	negative			1	1	yes	fts	1	educatiomalariamorespprovisionitn	4	yes	latesuppbreakpoorcompiance	1	givennotasrecommended	1	notgiven	0	yes	tremaftabnorresults	1	checkedevrycont
28	3	1	pettytrading		primary/jhs	married	21	1	1	single_hb	13			no			1	no			0		no				0	yes	negative			1	1	yes	fts	1	noprovision	0	no		0	notgiven	0	notgiven	0	no		0	checkedevrycont
31	9	3	pettytrading		primary/jhs	married	24	4	1	single_hb	10		abnormal	yes	no		0	yes	negative		1		yes	negative			1	yes	negative			1	1	yes	fts	1	lesssp maternaleducationmalaria	2	no		0	notgiven	0	notgiven	0	no		0	checkedsomcont
43	9	4	pettytrading		primary/jhs	married	12	10	2	2 or more	11	12	Normal	no			2	yes	negative		1		yes	negative			1	yes	negative			1	1	yes	fts tts	2	lesssp maternaleducationmalaria	2	yes	latesuppbreakpoorcompiance	1	givennotasrecommended	1	notgiven	0	yes	tremaftabnorresults	1	checkedevrycont
23	1	0	other	Student	tertiary	married	17	4	1	single_hb	12		Normal	no			1	yes	negative		1		yes	negative			1	yes	negative			1	1	yes	fts tts	2	educatiomalariamorespprovisionitn	4	no		0	givennotasrecommended	1	notgiven	0	yes	donenor	1	checkedevrycont
25	1	0	pettytrading		tertiary	married	16	6	2	2 or more	10	9	abnormal	yes	yes	Multivitamin Folic acid B compex	2	yes	negative		1		yes	negative			1	yes	negative			1	1	yes	fts tts	2	educatiomalariamorespprovisionitn	4	yes	supplementaionfttodelivery	2	givenasrecommended	2	given	1	yes	donenor	1	checkedevrycont
18	2	0	other	Hairdresser	primary/jhs	single	13	6	1	single_hb	10		abnormal	yes	no		0	yes	negative		1		yes	negative			1	yes	negative			1	1	yes	fts tts	2	educatiomalariamorespprovisionitn	4	yes	latesuppbreakpoorcompiance	1	givennotasrecommended	1	notgiven	0	no		0	checkedevrycont
32	5	3	unemployed		primary/jhs	married	11	8	3	2 or more	12	12	Normal	no			2	yes	negative		1		yes	negative			1	yes	negative			2	2	yes	fts tts	2	lesssp maternaleducationmalaria	2	yes	supplementaionfttodelivery	2	givennotasrecommended	1	notgiven	0	yes	donenor	1	checkedevrycont
22	3	1	pettytrading		secondary	single	10	10	2	2 or more	12	11	Normal	no			2	yes	negative		1		yes	negative			1	yes	negative			2	2	yes	fts tts	2	lesssp maternaleducationmalaria	2	yes	supplementaionfttodelivery	2	givennotasrecommended	1	given	1	yes	tremaftabnorresults	1	checkedevrycont
22	2	1	unemployed		primary/jhs	single	10	8	2	2 or more	12	12	Normal	no			2	yes	negative		1		yes	negative			1	yes	negative			2	2	yes	fts tts	2	lesssp maternaleducationmalaria	2	yes	supplementaionfttodelivery	2	givennotasrecommended	1	notgiven	0	yes	tremaftabnorresults	1	checkedevrycont
35	6	3	unemployed		primary/jhs	married	16	6	2	2 or more	11	12	Normal	no			2	yes	negative		1		yes	negative			1	yes	negative			1	1	yes	fts tts	2	moresp maternaleducationmalaria	3	yes	latesuppbreakpoorcompiance	1	notgiven	0	notgiven	0	yes	donenor	1	checkedevrycont
39	11	5	pettytrading		primary/jhs	married	11	9	2	2 or more	11	11	Normal	no			2	yes	negative		1		yes	negative			1	yes	negative			2	2	yes	fts tts	2	lesssp maternaleducationmalaria	2	yes	supplementaionfttodelivery	2	givennotasrecommended	1	notgiven	0	yes	tremaftabnorresults	1	checkedevrycont
21	3	1	unemployed		primary/jhs	single	22	3	1	single_hb	12		Normal	no			1	yes	negative		1		no				0	yes	negative			1	1	yes	fts	1	lesssp maternaleducationmalaria	2	no		0	givennotasrecommended	1	notgiven	0	no		0	checkedevrycont
32	5	3	other	Store keeper	primary/jhs	married	16	6	2	2 or more	10	11	abnormal	yes	no		0	yes	negative		1		yes	negative			1	yes	negative			1	1	yes	fts tts	2	lesssp maternaleducationmalaria	2	yes	latesuppbreakpoorcompiance	1	givennotasrecommended	1	notgiven	0	no		0	checkedevrycont
32	5	4	other	Seamstress	primary/jhs	married	12	8	2	2 or more	12	11	Normal	no			2	yes	negative		1		yes	negative			1	yes	negative			2	2	yes	fts tts	2	lesssp maternaleducationmalaria	2	yes	latesuppbreakpoorcompiance	1	givennotasrecommended	1	notgiven	0	yes	tremaftabnorresults	1	checkedevrycont
17	1	0	other	Hairdresser	primary/jhs	married	14	4	2	2 or more	12	11	Normal	no			2	yes	negative		1		yes	negative			1	yes	negative			2	2	yes	fts	1	lesssp maternaleducationmalaria	2	no		0	givennotasrecommended	1	notgiven	0	yes	tremaftabnorresults	1	checkedevrycont
42	3	2	other	Catherer	primary/jhs	married	17	6	1	single_hb	11		Normal	no			1	yes	negative		1		yes	negative			1	yes	negative			1	1	yes	fts	1	lesssp maternaleducationmalaria	2	no		0	givennotasrecommended	1	given	1	yes	donenor	1	checkedevrycont
40	4	2	civilservant		tertiary	married	15	2	1	single_hb	11		Normal	no			1	no			0		no				0	no					0	yes	fts tts	2	noprovision	0	no		0	notgiven	0	notgiven	0	no		0	notchecked
26	1	0	other	Shop keeper	secondary	married	14	6	2	2 or more	8	8	abnormal	yes	no		0	yes	negative		1		yes	negative			1	yes	negative			1	1	yes	fts as	2	lesssp maternaleducationmalaria	2	yes	latesuppbreakpoorcompiance	1	givennotasrecommended	1	notgiven	0	no		0	checkedevrycont
37	3	1	civilservant		tertiary	married	17	5	2	2 or more	12	13	Normal	no			2	yes	negative		1		yes	negative			1	yes	negative			1	1	yes	fts tts	2	lesssp maternaleducationmalaria	2	yes	supplementaionfttodelivery	2	givenasrecommended	2	notgiven	0	no		0	checkedevrycont
36	3	2	pettytrading		primary/jhs	single	23	2	1	single_hb	11			no			1	no			0		no				0	no					0	yes	fts	1	lesssp maternaleducationmalaria	2	no		0	givennotasrecommended	1	notgiven	0	no		0	checkedevrycont
31	3	0	other	Seamstress	primary/jhs	married	13	5	2	2 or more	11	11	Normal	no			2	yes	negative		1		yes	negative			1	yes	negative			1	1	yes	fts tts	2	noprovision	0	no		0	notgiven	0	notgiven	0	no		0	checkedevrycont
26	2	1	civilservant		tertiary	married	13	8	2	2 or more	11	11	Normal	no			2	yes	negative		1		yes	negative			1	yes	negative			2	2	yes	fts tts	2	lesssp maternaleducationmalaria	2	yes	supplementaionfttodelivery	2	givennotasrecommended	1	notgiven	0	yes	donenor	1	checkedevrycont
32	3	0	pettytrading		primary/jhs	married	16	6	2	2 or more	12	11	Normal	no			2	yes	negative		1		yes	negative			1	yes	negative			1	1	yes	fts tts	2	educatiomalariamorespprovisionitn	4	no		0	givennotasrecommended	1	given	1	no		0	checkedevrycont
33	4	3	pettytrading		primary/jhs	married	12	3	2	2 or more	10	11	abnormal	yes	no		0	yes	negative		1		yes	negative			1	yes	negative			1	1	no		0	noprovision	0	no		0	givennotasrecommended	1	notgiven	0	no		0	checkedevrycont
33	2	0	other	Nurse	tertiary	married	15	6	3	2 or more	11	11	Normal	no			2	yes	negative		1		no				0	no					0	no		0	noprovision	0	no		0	givenasrecommended	2	notgiven	0	yes	donenor	1	checkedevrycont
34	4	2	pettytrading		primary/jhs	married	25	3	2	2 or more	10	9	abnormal	yes	yes	Multivitamins	2	yes	negative		1		yes	negative			1	no					0	yes	fts	1	noprovision	0	yes	supplementaionfttodelivery	2	givennotasrecommended	1	notgiven	0	no		0	checkedevrycont
41	6	3	other	Caterer	tertiary	married	10	12	3	2 or more	12	12	Normal	no			2	yes	negative		1		yes	negative			1	yes	negative			2	2	yes	all	3	lesssp maternaleducationmalaria	2	yes	supplementaionfttodelivery	2	givennotasrecommended	1	given	1	yes	tremaftabnorresults	1	checkedevrycont
29	3	2	unemployed		primary/jhs	married	28	2	1	single_hb	11			no			1	no			0		no				0	no					0	no		0	noprovision	0	no		0	notgiven	0	notgiven	0	no		0	checkedevrycont
39	5	4	unemployed		primary/jhs	married	25	6	1	single_hb	11		Normal	no			1	no			0		no				0	no					0	yes	fts	1	noprovision	0	yes	supplementaionfttodelivery	2	givennotasrecommended	1	notgiven	0	no		0	checkedevrycont
18	1	0	unemployed		primary/jhs	single	27	3	1	single_hb	10		abnormal	yes	yes	Multivitamins	2	yes	negative		1		yes	negative			1	yes	negative			1	1	yes	all	3	noprovision	0	yes	supplementaionfttodelivery	2	givennotasrecommended	1	notgiven	0	no		0	checkedevrycont
28	3	2	other	Hairdresser	secondary	married	11	8	2	2 or more	11	12	Normal	no			2	yes	negative		1		yes	negative			1	yes	negative			2	2	yes	fts tts	2	lesssp maternaleducationmalaria	2	yes	latesuppbreakpoorcompiance	1	givennotasrecommended	1	notgiven	0	yes	donenor	1	checkedevrycont
29	3	1	other	Nurse	tertiary	married	28	2	1	single_hb	11		Normal	no			1	no			0		no				0	no					0	yes	fts	1	noprovision	0	yes	supplementaionfttodelivery	2	notgiven	0	notgiven	0	yes	donenor	1	checkedevrycont
37	3	2	other	Trading	primary/jhs	married	17	2	1	single_hb	11		Normal	no			1	no			0		no				0	no					0	no		0	noprovision	0	no		0	notgiven	0	notgiven	0	yes	donenor	1	checkedevrycont
29	1	0	civilservant		tertiary	married	10	10	2	2 or more	12	12	Normal	no			2	yes	negative		1		yes	negative			1	yes	negative			2	2	yes	fts tts	2	lesssp maternaleducationmalaria	2	yes	latesuppbreakpoorcompiance	1	givennotasrecommended	1	given	1	yes	donenor	1	checkedevrycont
21	1	0	unemployed		secondary	married	16	1	1	single_hb	12		Normal	no			1	yes	negative		1		yes	negative			1	yes	negative			1	1	yes	fts	1	noprovision	0	no		0	givennotasrecommended	1	given	1	no		0	checkedevrycont
35	7	6	farmer		none	married	12	10	2	2 or more	12	11	Normal	no			2	yes	negative		1		yes	negative			1	yes	negative			2	2	yes	fts tts	2	lesssp maternaleducationmalaria	2	yes	latesuppbreakpoorcompiance	1	givennotasrecommended	1	given	1	yes	donenor	1	checkedevrycont
32	2	1	civilservant		tertiary	married	15	7	3	2 or more	9	11	abnormal	yes	no		0	yes	negative		1		yes	positive	no		0	yes	negative			2	2	yes	all	3	noprovision	0	no		0	notgiven	0	notgiven	0	no		0	checkedevrycont
33	1	0	civilservant		tertiary	married	11	11	2	2 or more	11	11	Normal	no			2	yes	negative		1		yes	negative			1	yes	negative			2	2	yes	all	3	lesssp maternaleducationmalaria	2	yes	latesuppbreakpoorcompiance	1	givennotasrecommended	1	given	1	yes	donenor	1	checkedevrycont
38	5	4	other	Seemtress	primary/jhs	married	12	5	1	single_hb	11		Normal	no			1	yes	negative		1		yes	negative			1	yes	negative			1	1	yes	fts	1	noprovision	0	no		0	notgiven	0	notgiven	0	yes	donenor	1	checkedevrycont
18	1	0	unemployed		primary/jhs	single	16	2	1	single_hb	11		Normal	no			1	yes	negative		1		yes	negative			1	yes	negative			1	1	no		0	noprovision	0	no		0	notgiven	0	notgiven	0	no		0	checkedevrycont
32	5	4	pettytrading		primary/jhs	married	25	4	1	single_hb	12		Normal	no			1	yes	negative		1		yes	negative			1	yes	negative			1	1	no		0	noprovision	0	no		0	givennotasrecommended	1	given	1	yes	donenor	1	checkedevrycont
32	5	3	other	Trader	primary/jhs	married	25	4	2	2 or more	12	11	Normal	no			2	yes	negative		1		yes	negative			1	yes	negative			1	1	no		0	noprovision	0	no		0	notgiven	0	notgiven	0	yes	donenor	1	checkedevrycont
29	4	3	pettytrading		primary/jhs	married	9	8	1	single_hb	12		Normal	no			1	yes	negative		1		yes	negative			1	yes	negative			2	2	yes	fts tts	2	lesssp maternaleducationmalaria	2	no		0	givennotasrecommended	1	notgiven	0	yes	tremaftabnorresults	1	checkedevrycont
33	6	5	other	Store keeper	secondary	married	19	4	2	2 or more	10	11	abnormal	yes	no		0	yes	negative		1		yes	negative			1	yes				1	1	yes	tts	1	lesssp maternaleducationmalaria	2	yes	supplementaionfttodelivery	2	givennotasrecommended	1	notgiven	0	no		0	checkedevrycont
36	3	2	pettytrading		primary/jhs	single	23	2	1	single_hb	11		Normal	no			1	no			0		no				0	no					0	yes	tts	1	lesssp maternaleducationmalaria	2	no		0	givennotasrecommended	1	notgiven	0	no		0	checkedevrycont
35	5	3	pettytrading		primary/jhs	married	11	9	2	2 or more	12	12	Normal	no			2	yes	negative		1		yes	negative			1	yes	negative			1	1	yes	fts tts	2	lesssp maternaleducationmalaria	2	yes	latesuppbreakpoorcompiance	1	givennotasrecommended	1	notgiven	0	yes	notremaftabnorresult	0	checkedevrycont
33	4	3	pettytrading		primary/jhs	married	17	3	2	2 or more	10	11	abnormal	yes	no		0	yes	negative		1		yes	negative			1	yes	negative			1	1	yes	fts	1	lesssp maternaleducationmalaria	2	no	latesuppbreakpoorcompiance	0	givennotasrecommended	1	notgiven	0	no		0	checkedevrycont
32	3	2	pettytrading		primary/jhs	married	13	2	2	2 or more	11	9	abnormal	yes	no		0	yes	negative		1		yes	negative			1	yes	positive	no		1	0	yes	as	1	maternaleducationmalaria	1	no		0	notgiven	0	notgiven	0	no		0	checkedevrycont
38	7	3	pettytrading		primary/jhs	married	19	7	2	2 or more	11	11	Normal	no			2	yes	negative		1		yes	negative			1	yes	negative			1	1	yes	fts tts	2	lesssp maternaleducationmalaria	2	no		0	givennotasrecommended	1	notgiven	0	no		0	checkedevrycont
31	2	1	civilservant		tertiary	married	18	6	3	2 or more	11	11	Normal	no			2	yes	negative		1		yes	negative			1	yes	negative			2	2	yes	fts tts	2	educatiomalariamorespprovisionitn	4	yes	supplementaionfttodelivery	2	givennotasrecommended	1	given	1	no		0	checkedevrycont
27	4	1	pettytrading		secondary	married	13	8	2	2 or more	11	11	Normal	no			2	yes	negative		1		yes	negative			1	yes	negative			1	1	yes	fts tts	2	lesssp maternaleducationmalaria	2	yes	latesuppbreakpoorcompiance	1	givennotasrecommended	1	notgiven	0	yes	donenor	1	checkedevrycont
33	4	2	pettytrading		primary/jhs	married	14	8	3	2 or more	11	12	Normal	no			2	yes	negative		1		yes	negative			1	yes	negative			2	2	yes	fts tts	2	lesssp maternaleducationmalaria	2	yes	latesuppbreakpoorcompiance	1	givennotasrecommended	1	notgiven	0	yes	tremaftabnorresults	1	checkedevrycont
20	1	1	unemployed		primary/jhs	married	13	7	2	2 or more	10	12	abnormal	yes	no		0	yes	negative		1		yes	negative			1	yes	negative			2	2	yes	all	3	lesssp maternaleducationmalaria	2	yes	latesuppbreakpoorcompiance	1	givennotasrecommended	1	given	1	yes	donenor	1	checkedevrycont
32	4	3	pettytrading		primary/jhs	married	13	8	2	2 or more	11	11	Normal	no			2	yes	negative		1		yes	negative			1	yes	negative			2	2	yes	fts tts	2	lesssp maternaleducationmalaria	2	yes	latesuppbreakpoorcompiance	1	givennotasrecommended	1	notgiven	0	yes	donenor	1	checkedevrycont
30	5	3	pettytrading		primary/jhs	married	17	6	2	2 or more	12	11	Normal	no			2	no			0		yes	negative			1	yes	negative			1	1	yes	fts as	2	lesssp maternaleducationmalaria	2	no		0	givenasrecommended	2	notgiven	0	no		0	checkedevrycont
30	4	2	pettytrading		primary/jhs	married	13	8	1	single_hb	11		Normal	no			1	yes	negative		1		yes	negative			1	yes	negative			1	1	yes	fts tts	2	lesssp maternaleducationmalaria	2	no		0	givennotasrecommended	1	notgiven	0	yes	donenor	1	checkedevrycont
35	5	2	other	Food vendors	primary/jhs	married	14	1	1	single_hb	11		Normal	no			1	yes	negative		1		yes	negative			1	yes	negative			1	1	yes	fts	1	lesssp maternaleducationmalaria	2	no		0	givennotasrecommended	1	notgiven	0	yes	notremaftabnorresult	0	checkedevrycont
31	1	0	unemployed		tertiary	married	13	5	3	2 or more	9	11	abnormal	yes	no		0	yes	negative		1		yes	negative			1	no					0	yes	tts	1	lesssp maternaleducationmalaria	2	no	supplementaionfttodelivery	0	givennotasrecommended	1	notgiven	0	no		0	checkedevrycont
35	7	6	pettytrading		primary/jhs	married	12	8	1	single_hb	12		Normal	no			1	yes	negative		1		yes	negative			1	yes	negative			1	1	yes	fts tts	2	lesssp maternaleducationmalaria	2	yes	latesuppbreakpoorcompiance	1	givennotasrecommended	1	notgiven	0	yes	donenor	1	checkedevrycont
35	3	2	farmer		none	married	18	6	2	2 or more	11	11	Normal	no			2	yes	negative		1		yes	negative			1	yes	negative			1	1	yes	fts	1	noprovision	0	yes	supplementaionfttodelivery	2	givennotasrecommended	1	notgiven	0	no		0	checkedevrycont
35	5	1	pettytrading		primary/jhs	married	12	8	2	2 or more	12	12	Normal	no			2	yes	negative		1		yes	negative			1	yes	negative			2	2	no		0	lesssp maternaleducationmalaria	2	yes	latesuppbreakpoorcompiance	1	givennotasrecommended	1	notgiven	0	yes	donenor	1	checkedevrycont
32	2	0	farmer		primary/jhs	married	12	7	3	2 or more	12	11	Normal	no			2	yes	negative		1		yes	negative			1	yes	negative			1	1	yes	all	3	noprovision	0	no		0	notgiven	0	notgiven	0	no		0	checkedsomcont
36	4	2	pettytrading		primary/jhs	married	13	8	2	2 or more	11	11	Normal	no			2	yes	negative		1		yes	negative			1	yes	negative			2	2	yes	fts tts	2	lesssp	1	yes	latesuppbreakpoorcompiance	1	givennotasrecommended	1	notgiven	0	yes	donenor	1	checkedevrycont
28	1	0	other	Trader	primary/jhs	married	18	5	2	2 or more	10	8	abnormal	yes	yes	Multivitamin	2	yes	negative		1		yes	negative			1	yes	negative			1	1	yes	all	3	noprovision	0	no		0	notgiven	0	notgiven	0	no		0	checkedevrycont
35	5	4	farmer		primary/jhs	married	13	8	2	2 or more	12	11	Normal	no			2	yes	negative		1		yes	negative			1	yes	negative			1	1	yes	all	3	lesssp maternaleducationmalaria	2	yes	latesuppbreakpoorcompiance	1	givennotasrecommended	1	notgiven	0	yes	donenor	1	checkedevrycont
31	5	2	pettytrading		primary/jhs	married	13	8	1	single_hb	10		abnormal	yes	no		0	yes	negative		1		yes	negative			1	yes	negative			1	1	yes	fts as	2	lesssp maternaleducationmalaria	2	no		0	givennotasrecommended	1	notgiven	0	yes	tremaftabnorresults	1	checkedevrycont
30	2	0	other	Teacher	tertiary	married	15	7	1	single_hb	13		Normal	no			1	yes	negative		1		no				0	yes	negative			1	1	yes	fts	1	noprovision	0	no		0	notgiven	0	notgiven	0	no		0	checkedevrycont
29	1	0	other	Nurse	tertiary	married	13	7	2	2 or more	11	12	Normal	no			2	yes	negative		1		yes	negative			1	yes	negative			1	1	yes	all	3	noprovision	0	yes	supplementaionfttodelivery	2	givenasrecommended	2	given	1	yes	donenor	1	checkedsomcont
31	5	2	pettytrading		primary/jhs	married	7	8	1	single_hb	10		abnormal	yes	no		0	yes	negative		1		yes	negative			1	yes	negative			1	1	yes	fts as	2	lesssp maternaleducationmalaria	2	no		0	givennotasrecommended	1	notgiven	0	yes	tremaftabnorresults	1	checkedevrycont
27	1	0	pettytrading		primary/jhs	married	17	6	1	single_hb	11		Normal	no			1	yes	negative		1		yes	negative			1	yes	negative			1	1	yes	fts	1	noprovision	0	yes	supplementaionfttodelivery	2	notgiven	0	notgiven	0	no		0	checkedevrycont
36	3	1	farmer		primary/jhs	married	13	7	2	2 or more	9	10	abnormal	yes	yes	Multivitamins	2	yes	negative		1		yes	negative			1	no					0	yes	all	3	noprovision	0	yes	supplementaionfttodelivery	2	givennotasrecommended	1	notgiven	0	no		0	checkedevrycont
29	5	3	pettytrading		primary/jhs	married	8	7	2	2 or more	12	12	Normal	no			2	yes	negative		1		yes	negative			1	yes	negative			2	2	yes	fts tts	2	lesssp maternaleducationmalaria	2	yes	latesuppbreakpoorcompiance	1	givennotasrecommended	1	notgiven	0	yes	tremaftabnorresults	1	checkedevrycont
32	2	0	civilservant		tertiary	married	12	10	1	single_hb	11		Normal	no			1	yes	negative		1		yes	negative			1	yes	negative			1	1	no		0	lesssp maternaleducationmalaria	2	yes	supplementaionfttodelivery	2	givenasrecommended	2	notgiven	0	yes	donenor	1	checkedevrycont
19	1	0	unemployed		secondary	single	24	6	1	single_hb	12		Normal	no			1	yes	negative		1		yes	negative			1	yes	negative			1	1	yes	fts	1	noprovision	0	yes	supplementaionfttodelivery	2	notgiven	0	notgiven	0	no		0	checkedevrycont
18	1	0	unemployed		none	single	17	6	2	2 or more	11	10	abnormal	yes	no		0	yes	negative		1		yes	negative			1	yes	negative			1	1	yes	fts	1	noprovision	0	no	supplementaionfttodelivery	0	notgiven	0	notgiven	0	no		0	checkedevrycont
26	2	1	other	Teaching	secondary	married	11	9	1	single_hb	12		Normal	no			1	yes	negative		1		yes	negative			1	no					0	yes	fts	1	noprovision	0	yes	supplementaionfttodelivery	2	givennotasrecommended	1	notgiven	0	no		0	checkedevrycont
35	2	0	other	Trader	primary/jhs	married	8	6	1	single_hb	11		Normal	no			1	yes	negative		1		no				0	no					0	yes	fts	1	noprovision	0	no		0	notgiven	0	notgiven	0	yes	donenor	1	checkedevrycont
32	2	0	farmer		primary/jhs	married	12	7	2	2 or more	11	9	abnormal	yes	no		0	no			0		no				0	yes	negative			1	1	yes	fts	1	noprovision	0	yes	supplementaionfttodelivery	2	notgiven	0	notgiven	0	no		0	checkedevrycont
33	3	1	civilservant		secondary	married	7	5	2	2 or more	11	12	Normal	no			2	yes	negative		1		yes	negative			1	yes	negative			1	1	yes	fts	1	noprovision	0	yes	supplementaionfttodelivery	2	givennotasrecommended	1	notgiven	0	yes	donenor	1	checkedevrycont
28	4	3	other	Business woman	secondary	married	9	8	3	2 or more	12	12	Normal	no			2	yes	negative		1		yes	negative			1	yes	negative			2	2	yes	all	3	educatiomalariamorespprovisionitn	4	no		0	givennotasrecommended	1	notgiven	0	no		0	checkedevrycont
28	1	0	other	Banker	tertiary	married	8	8	1	single_hb	11		Normal	no			1	yes	negative		1		yes	negative			1	yes	negative			2	2	yes	all	3	noprovision	0	yes	supplementaionfttodelivery	2	givennotasrecommended	1	given	1	no		0	checkedevrycont
35	3	1	pettytrading		primary/jhs	single	19	7	1	single_hb	11		Normal	no			1	yes	negative		1		yes	negative			1	yes	negative			1	1	yes	all	3	noprovision	0	no		0	givennotasrecommended	1	given	1	yes	donenor	1	checkedevrycont
25	1	0	unemployed		secondary	single	18	7	1	single_hb	11		Normal	no			1	yes	negative		1		yes	negative			1	yes	negative			2	2	yes	all	3	noprovision	0	yes	supplementaionfttodelivery	2	givennotasrecommended	1	notgiven	0	no		0	checkedevrycont
20	1	0	unemployed		secondary	single	24	3	2	2 or more	12	11	Normal	no			2	yes	negative		1		no				0	no					0	no		0	noprovision	0	no		0	notgiven	0	notgiven	0	no		0	checkedevrycont
28	6	4	pettytrading		primary/jhs	married	13	9	2	2 or more	11	13	Normal	no			2	yes	negative		1		yes	negative			1	yes	negative			1	1	yes	fts	1	educatiomalariamorespprovisionitn	4	no		0	givennotasrecommended	1	notgiven	0	yes	donenor	1	checkedevrycont
27	1	0	other	Trader	secondary	single	9	11	2	2 or more	12	13	Normal	no			2	yes	negative		1		yes	negative			1	yes	negative			2	2	yes	all	3	noprovision	0	yes	supplementaionfttodelivery	2	notgiven	0	notgiven	0	yes	donenor	1	checkedevrycont
17	1	0	unemployed		primary/jhs	single	17	6	1	single_hb	8		abnormal	yes	yes	Multivitamin	2	yes	negative		1		yes	negative			1	yes	negative			1	1	yes	fts	1	noprovision	0	yes	supplementaionfttodelivery	2	notgiven	0	notgiven	0	yes	donenor	1	checkedevrycont
29	2	1	pettytrading		secondary	single	8	9	1	single_hb	11		Normal	no			1	yes	negative		1		yes	negative			1	no					0	yes	fts	1	noprovision	0	yes	supplementaionfttodelivery	2	notgiven	0	notgiven	0	yes	donenor	1	checkedevrycont
34	3	1	farmer		primary/jhs	married	11	9	1	single_hb	12		Normal	no			1	no			0		no				0	yes	negative			1	1	yes	fts	1	noprovision	0	yes	supplementaionfttodelivery	2	notgiven	0	notgiven	0	yes	donenor	1	checkedevrycont
32	2	0	other	Teacher	tertiary	married	8	9	2	2 or more	11	12	Normal	no			2	yes	negative		1		yes	negative			1	yes	negative			1	1	yes	fts as	2	noprovision	0	yes	supplementaionfttodelivery	2	notgiven	0	notgiven	0	yes	donenor	1	checkedevrycont
31	2	0	pettytrading		secondary	married	12	9	2	2 or more	11	9	abnormal	yes	no		0	yes	negative		1		yes	negative			1	yes	negative			1	1	yes	fts	1	noprovision	0	yes	supplementaionfttodelivery	2	givennotasrecommended	1	notgiven	0	no		0	checkedevrycont
25	1	0	other	Student	tertiary	married	11	9	1	single_hb	12		Normal	no			1	no			0		yes	negative			1	yes	negative			1	1	yes	fts	1	noprovision	0	yes	supplementaionfttodelivery	2	givennotasrecommended	1	notgiven	0	no		0	checkedevrycont
33	3	2	other	Beautician	secondary	single	8	10	3	2 or more	12	12	Normal	no			2	yes	negative		1		yes	negative			1	yes	negative			1	1	no		0	provisionitn	1	no		0	notgiven	0	notgiven	0	yes	donenor	1	checkedevrycont
31	2	0	farmer		primary/jhs	married	10	7	2	2 or more	8	11	abnormal	yes	no		0	yes	negative		1		yes	negative			1	yes	negative			2	2	no		0	noprovision	0	yes	supplementaionfttodelivery	2	givennotasrecommended	1	notgiven	0	yes	donenor	1	checkedevrycont
34	4	2	farmer		none	divorced	12	9	1	single_hb	11		Normal	no			1	yes	negative		1		no				0	no					0	yes	fts	1	noprovision	0	no		0	notgiven	0	notgiven	0	yes	donenor	1	checkedevrycont
29	2	1	other	Trader	secondary	married	8	9	2	2 or more	11	11	Normal	no			2	no			0		yes	negative			1	yes	negative			2	2	yes	all	3	noprovision	0	yes	supplementaionfttodelivery	2	givennotasrecommended	1	notgiven	0	yes	donenor	1	checkedevrycont
32	6	2	other	Hairdresser	primary/jhs	married	11	12	2	2 or more	13	11	Normal	no			2	yes	negative		1		yes	negative			1	yes	negative			2	2	no		0	noprovision	0	yes	supplementaionfttodelivery	2	givenasrecommended	2	notgiven	0	yes	donenor	1	checkedevrycont
33	3	1	farmer		primary/jhs	married	9	6	2	2 or more	11	12	Normal	no			2	yes	negative		1		yes	negative			1	yes	negative			2	2	yes	fts	1	noprovision	0	yes	supplementaionfttodelivery	2	givennotasrecommended	1	notgiven	0	yes	donenor	1	checkedevrycont
27	1	0	other	Police	tertiary	married	9	7	1	single_hb	11		Normal	no			1	yes	negative		1		yes	negative			1	yes	negative			2	2	yes	fts	1	noprovision	0	yes	supplementaionfttodelivery	2	notgiven	0	notgiven	0	yes	donenor	1	checkedevrycont
21	1	0	unemployed		secondary	single	12	6	1	single_hb	12		Normal	no			1	yes	negative		1		yes	negative			1	yes	negative			1	1	yes	fts	1	noprovision	0	yes	supplementaionfttodelivery	2	givennotasrecommended	1	notgiven	0	yes	donenor	1	checkedevrycont
31	2	0	other	Trader	primary/jhs	married	7	6	2	2 or more	10	11	abnormal	yes	no		0	yes	negative		1		yes	negative			1	yes	negative			2	2	yes	fts	1	noprovision	0	yes	supplementaionfttodelivery	2	givennotasrecommended	1	notgiven	0	yes	donenor	1	checkedevrycont
34	3	1	farmer		primary/jhs	married	11	5	1	single_hb	11		Normal	no			1	yes	negative		1		yes	negative			1	yes	negative			2	2	yes	fts	1	noprovision	0	yes	supplementaionfttodelivery	2	notgiven	0	notgiven	0	yes	donenor	1	checkedevrycont
31	2	0	other	Trader	primary/jhs	married	11	7	1	single_hb	11	12	Normal	no			1	yes	negative		1		yes	negative			1	yes	negative			2	2	yes	fts	1	noprovision	0	yes	supplementaionfttodelivery	2	notgiven	0	notgiven	0	yes	donenor	1	checkedevrycont
32	5	4	pettytrading		primary/jhs	married	10	10	3	2 or more	11	10	abnormal	yes	yes	Folic Acid	2	yes	negative		1		yes	negative			1	yes	negative			2	2	yes	fts tts	2	lesssp maternaleducationmalaria	2	yes	latesuppbreakpoorcompiance	1	notgiven	0	notgiven	0	yes	tremaftabnorresults	1	checkedevrycont
31	2	0	other	Trader	primary/jhs	married	11	11	1	single_hb	12		Normal	no			1	yes	negative		1		yes	negative			1	yes	negative			2	2	yes	fts	1	noprovision	0	yes	supplementaionfttodelivery	2	notgiven	0	notgiven	0	yes	donenor	1	checkedevrycont
25	1	0	unemployed		secondary	single	9	8	1	single_hb	9		abnormal	yes	yes	Multivitamin	2	no			0		yes	negative			1	yes	negative			2	2	yes	fts	1	noprovision	0	yes	supplementaionfttodelivery	2	notgiven	0	notgiven	0	yes	donenor	1	checkedevrycont
18	1	0	unemployed		none	single	13	4	1	single_hb	8		abnormal	yes	yes	Multivitamin	2	no			0		no				0	no					0	yes	fts	1	noprovision	0	no		0	notgiven	0	notgiven	0	no		0	checkedevrycont
31	2	1	unemployed		secondary	married	13	9	4	2 or more	10	11	abnormal	yes	no		0	yes	negative		1		yes	negative			1	yes	negative			2	2	no		0	noprovision	0	yes	supplementaionfttodelivery	2	givennotasrecommended	1	notgiven	0	yes	donenor	1	checkedevrycont
35	3	1	pettytrading		primary/jhs	married	18	7	2	2 or more	12	11	Normal	no			2	yes	negative		1		yes	negative			1	yes	negative			1	1	yes	fts	1	noprovision	0	no		0	notgiven	0	notgiven	0	no		0	checkedevrycont
26	2	1	farmer		none	married	10	11	1	single_hb	12		Normal	no			1	yes	negative		1		yes	negative			1	no					0	yes	fts	1	noprovision	0	yes	supplementaionfttodelivery	2	givennotasrecommended	1	notgiven	0	yes	donenor	1	checkedevrycont
28	2	1	other	Hairdresser	secondary	married	8	9	1	single_hb	11		Normal	no			1	no			0		no				0	yes	negative			2	2	yes	all	3	noprovision	0	no		0	givennotasrecommended	1	given	1	no		0	checkedevrycont
33	2	0	farmer		primary/jhs	married	9	7	1	single_hb	12		Normal	no			1	no			0		no				0	no					0	yes	fts	1	noprovision	0	yes	supplementaionfttodelivery	2	givennotasrecommended	1	notgiven	0	yes	donenor	1	checkedevrycont
20	1	0	unemployed		none	single	17	7	2	2 or more	12	11	Normal	no			2	no			0		no				0	no					0	yes	all	3	noprovision	0	no		0	notgiven	0	notgiven	0	no		0	checkedevrycont
23	1	0	civilservant		tertiary	single	11	10	3	2 or more	12	12	Normal	no			2	yes	negative		1		yes	negative			1	yes	negative			2	2	yes	fts tts	2	educatiomalariamorespprovisionitn	4	yes	supplementaionfttodelivery	2	givennotasrecommended	1	given	1	no		0	checkedevrycont
24	1	0	other	Hairdresser	primary/jhs	single	12	9	2	2 or more	13	12	Normal	no			2	yes	negative		1		yes	negative			1	yes	negative			1	1	yes	fts as	2	noprovision	0	yes	supplementaionfttodelivery	2	notgiven	0	notgiven	0	no		0	checkedevrycont
31	3	2	unemployed		primary/jhs	married	9	6	2	2 or more	10	11	abnormal	yes	no		0	yes	negative		1		yes	negative			1	yes	negative			1	1	yes	all	3	noprovision	0	yes	supplementaionfttodelivery	2	notgiven	0	notgiven	0	yes	donenor	1	checkedevrycont
31	2	1	civilservant		secondary	married	7	9	1	single_hb	13		Normal	no			1	yes	negative		1		yes	negative			1	yes	negative			2	2	yes	fts	1	noprovision	0	no		0	notgiven	0	notgiven	0	yes	donenor	1	checkedevrycont
21	1	0	unemployed		none	single	9	7	2	2 or more	11	9	abnormal	yes	no		0	yes	negative		1		yes	negative			1	yes	negative			1	1	yes	fts	1	noprovision	0	yes	supplementaionfttodelivery	2	givennotasrecommended	1	notgiven	0	yes	donenor	1	checkedevrycont
33	1	0	civilservant		secondary	married	13	9	3	2 or more	11	10	abnormal	yes	no		0	yes	negative		1		yes	negative			1	yes	negative			2	2	yes	fts tts	2	lesssp maternaleducationmalaria	2	yes	supplementaionfttodelivery	2	givennotasrecommended	1	given	1	no		0	checkedevrycont
27	1	0	other	Nurse	tertiary	married	15	7	1	single_hb	11		Normal	no			1	no			0		yes	negative			1	yes	negative			1	1	yes	fts	1	noprovision	0	yes	supplementaionfttodelivery	2	notgiven	0	notgiven	0	yes	donenor	1	checkedevrycont
30	1	0	other	Banker	tertiary	married	8	6	2	2 or more	11	12	Normal	no			2	yes	negative		1		yes	negative			1	yes	negative			1	1	yes	fts	1	noprovision	0	yes	supplementaionfttodelivery	2	givennotasrecommended	1	notgiven	0	yes	donenor	1	checkedevrycont
24	1	0	pettytrading		primary/jhs	single	24	4	1	single_hb	11		Normal	no			1	yes	negative		1		yes	negative			1	yes	negative			1	1	no		0	noprovision	0	yes	supplementaionfttodelivery	2	notgiven	0	notgiven	0	no		0	checkedsomcont
28	3	1	other	Seamstress	primary/jhs	married	6	8	1	single_hb	11		Normal	no			1	yes	negative		1		no				0	no					0	yes	fts	1	noprovision	0	yes	supplementaionfttodelivery	2	notgiven	0	notgiven	0	yes	donenor	1	checkedevrycont
32	3	1	other	Trading	secondary	married	9	9	2	2 or more	12	11	Normal	no			2	yes	negative		1		yes	negative			1	yes	negative			2	2	yes	fts	1	noprovision	0	yes	supplementaionfttodelivery	2	givennotasrecommended	1	notgiven	0	yes	donenor	1	checkedevrycont
35	3	0	other	Trader	primary/jhs	married	7	8	1	single_hb	11		Normal	no			1	yes	negative		1		yes	negative			1	yes	negative			1	1	yes	all	3	noprovision	0	yes	supplementaionfttodelivery	2	givennotasrecommended	1	notgiven	0	yes	donenor	1	checkedevrycont
33	2	0	other	Trader	primary/jhs	married	6	7	1	single_hb	11		Normal	no			1	yes	negative		1		no				0	yes	negative			1	1	yes	fts	1	noprovision	0	yes	supplementaionfttodelivery	2	notgiven	0	notgiven	0	no		0	checkedevrycont
31	1	0	other	Banker	tertiary	married	8	9	1	single_hb	13		Normal	no			1	yes	negative		1		yes	negative			1	no					0	yes	all	3	noprovision	0	no		0	notgiven	0	notgiven	0	no		0	checkedevrycont
27	1	0	pettytrading		primary/jhs	single	14	7	1	single_hb	11		Normal	no			1	yes	negative		1		yes	negative			1	yes	negative			1	1	yes	all	3	noprovision	0	yes	latesuppbreakpoorcompiance	1	notgiven	0	notgiven	0	yes	donenor	1	checkedevrycont
27	2	0	unemployed		primary/jhs	single	9	5	1	single_hb	11		Normal	no			1	no			0		no				0	no					0	yes	all	3	noprovision	0	no		0	givennotasrecommended	1	notgiven	0	no		0	checkedsomcont
19	1	0	unemployed		secondary	single	16	2	1	single_hb	11		Normal	no			1	yes	negative		1		yes	negative			1	yes	negative			1	1	yes	fts	1	noprovision	0	yes	supplementaionfttodelivery	2	givennotasrecommended	1	notgiven	0	no		0	checkedevrycont
36	3	1	farmer		none	married	7	9	1	single_hb	11		Normal	no			1	yes	negative		1		yes	negative			1	yes	negative			2	2	yes	all	3	noprovision	0	yes	supplementaionfttodelivery	2	notgiven	0	notgiven	0	yes	donenor	1	checkedevrycont
28	2	1	other	Carterer	secondary	married	11	9	2	2 or more	11	13	Normal	no			2	yes	negative		1		yes	negative			1	yes	negative			2	2	yes	all	3	noprovision	0	yes	supplementaionfttodelivery	2	givennotasrecommended	1	notgiven	0	no		0	checkedevrycont
29	2	0	pettytrading		primary/jhs	married	14	1	1	single_hb	11		Normal	no			1	no			0		yes	negative			1	yes	negative			1	1	yes	fts	1	noprovision	0	no		0	notgiven	0	notgiven	0	no		0	checkedevrycont
31	4	2	farmer		none	married	12	11	1	single_hb	11		Normal	no			1	yes	negative		1		yes	negative			1	no					0	yes	fts	1	noprovision	0	no		0	notgiven	0	notgiven	0	yes	donenor	1	checkedevrycont
38	6	2	pettytrading		primary/jhs	married	12	10	3	2 or more	13	11	Normal	no			2	yes	negative		1		yes	negative			1	yes	negative			1	1	yes	fts	1	noprovision	0	yes	supplementaionfttodelivery	2	notgiven	0	notgiven	0	yes	donenor	1	checkedevrycont
27	1	0	other	Trader	primary/jhs	single	8	7	1	single_hb	12		Normal	no			1	yes	negative		1		no				0	no					0	yes	fts	1	noprovision	0	no		0	notgiven	0	notgiven	0	yes	donenor	1	checkedevrycont
37	5	2	pettytrading		primary/jhs	married	13	12	2	2 or more	11	12	Normal	no			2	yes	negative		1		yes	negative			1	no					0	yes	as	1	noprovision	0	no		0	givenasrecommended	2	notgiven	0	no		0	checkedevrycont
28	1	0	civilservant		tertiary	single	7	8	1	single_hb	13		Normal	no			1	yes	negative		1		no				0	yes	negative			1	1	yes	fts	1	noprovision	0	yes	supplementaionfttodelivery	2	givennotasrecommended	1	notgiven	0	yes	donenor	1	checkedevrycont
29	2	0	other	Trading	primary/jhs	married	17	7	2	2 or more	11	12	Normal	no			2	yes	negative		1		yes	negative			1	yes	negative			1	1	yes	all	3	noprovision	0	no		0	notgiven	0	notgiven	0	no		0	checkedevrycont
31	2	1	farmer		primary/jhs	married	14	7	1	single_hb	13		Normal	no			1	no			0		no				0	yes	negative			1	1	yes	fts	1	noprovision	0	yes	supplementaionfttodelivery	2	notgiven	0	notgiven	0	no		0	checkedevrycont
25	1	0	pettytrading		secondary	married	10	8	3	2 or more	10	10	abnormal	yes	yes	Multi vitamin Folic acid Vitamin B complex	2	yes	negative		1		yes	negative			1	yes	negative			2	2	yes	fts	1	educatiomalariamorespprovisionitn	4	yes	supplementaionfttodelivery	2	givennotasrecommended	1	given	1	yes	donenor	1	checkedevrycont
19	1	0	unemployed		secondary	single	9	7	1	single_hb	11		Normal	no			1	no			0		no				0	yes	negative			2	2	yes	fts	1	noprovision	0	no		0	givennotasrecommended	1	notgiven	0	no		0	checkedevrycont
34	4	2	pettytrading		tertiary	married	14	10	1	single_hb	12		Normal	no			1	yes	negative		1		yes	negative			1	yes	negative			1	1	yes	fts tts	2	noprovision	0	no		0	givennotasrecommended	1	notgiven	0	no		0	checkedevrycont
31	2	0	other	Hairdresser	primary/jhs	single	24	5	1	single_hb	11		Normal	no			1	yes	negative		1		yes	negative			1	yes	negative			2	2	yes	fts	1	noprovision	0	no		0	notgiven	0	notgiven	0	yes	donenor	1	checkedevrycont
27	2	1	other	Hairdresser	secondary	single	7	8	1	single_hb	11		Normal	no			1	yes	negative		1		no				0	yes	negative			1	1	yes	fts	1	noprovision	0	yes	supplementaionfttodelivery	2	notgiven	0	notgiven	0	yes	donenor	1	checkedevrycont
25	1	0	pettytrading		secondary	single	8	7	2	2 or more	11	8	abnormal	yes	no		0	no			0		yes	negative			1	yes	negative			1	1	yes	fts	1	noprovision	0	yes	supplementaionfttodelivery	2	notgiven	0	notgiven	0	no		0	checkedevrycont
28	1	0	other	Teacher	tertiary	married	11	9	1	single_hb	12		Normal	no			1	yes	negative		1		no				0	yes	negative			1	1	yes	all	3	noprovision	0	yes	supplementaionfttodelivery	2	givennotasrecommended	1	notgiven	0	yes	donenor	1	checkedevrycont
30	2	0	farmer		primary/jhs	married	15	7	1	single_hb	12		Normal	no			1	yes	negative		1		yes	negative			1	yes	negative			1	1	yes	fts	1	noprovision	0	yes	supplementaionfttodelivery	2	notgiven	0	notgiven	0	yes	donenor	1	checkedevrycont
29	2	0	other	Trading	primary/jhs	single	13	6	1	single_hb	13		Normal	no			1	yes	negative		1		yes	negative			1	yes	negative			1	1	yes	fts	1	noprovision	0	no		0	givennotasrecommended	1	given	1	no		0	checkedevrycont
19	1	0	unemployed		primary/jhs	single	6	7	1	single_hb	11		Normal	no			1	no			0		no				0	yes	negative			2	2	yes	fts	1	noprovision	0	no		0	givennotasrecommended	1	given	1	yes	donenor	1	checkedsomcont
37	5	4	pettytrading		primary/jhs	married	12	8	2	2 or more	11	12	Normal	no			2	yes	negative		1		yes	negative			1	yes	negative			1	1	yes	fts	1	lesssp	1	no		0	givennotasrecommended	1	notgiven	0	no		0	checkedevrycont
20	1	0	unemployed		none	single	7	5	3	2 or more	11	12	Normal	no			2	no			0		no				0	no					0	yes	fts	1	noprovision	0	yes	supplementaionfttodelivery	2	givennotasrecommended	1	notgiven	0	no		0	checkedevrycont
33	3	1	other	Trader	primary/jhs	divorced	9	11	1	single_hb	9		abnormal	yes	no		0	yes	negative		1		yes	negative			1	yes	negative			2	2	yes	fts	1	noprovision	0	yes	supplementaionfttodelivery	2	givennotasrecommended	1	notgiven	0	yes	donenor	1	checkedevrycont
28	4	3	pettytrading		secondary	married	13	10	3	2 or more	13	12	Normal	no			2	yes	negative		1		yes	negative			1	yes	negative			2	2	yes	all	3	educatiomalariamorespprovisionitn	4	yes	supplementaionfttodelivery	2	givennotasrecommended	1	given	1	yes	tremaftabnorresults	1	checkedevrycont
31	2	1	farmer		primary/jhs	married	16	7	2	2 or more	11	9	abnormal	yes	no		0	yes	negative		1		yes	negative			1	yes	negative			2	2	yes	fts	1	noprovision	0	no		0	givennotasrecommended	1	notgiven	0	yes	donenor	1	checkedevrycont
26	2	0	pettytrading		primary/jhs	single	18	6	2	2 or more	11	10	abnormal	yes	no		0	no			0		yes	negative			1	yes	negative			1	1	yes	fts	1	noprovision	0	yes	supplementaionfttodelivery	2	notgiven	0	notgiven	0	no		0	checkedevrycont
31	3	1	other	Trader	primary/jhs	married	9	7	2	2 or more	11	12	Normal	no			2	yes	negative		1		no				0	no					0	yes	all	3	noprovision	0	yes	supplementaionfttodelivery	2	notgiven	0	notgiven	0	yes	donenor	1	checkedevrycont
28	1	0	civilservant		secondary	single	15	6	1	single_hb	11		Normal	no			1	yes	negative		1		yes	negative			1	yes	negative			1	1	yes	fts	1	noprovision	0	yes	supplementaionfttodelivery	2	notgiven	0	notgiven	0	yes	donenor	1	checkedevrycont
21	1	0	pettytrading		secondary	married	18	7	2	2 or more	11	11	Normal	no			2	yes	negative		1		yes	negative			1	yes	negative			1	1	yes	fts	1	noprovision	0	yes	supplementaionfttodelivery	2	notgiven	0	notgiven	0	yes	donenor	1	checkedevrycont
30	2	1	civilservant		secondary	married	16	7	2	2 or more	11	12	Normal	no			2	yes	negative		1		yes	negative			1	yes	negative			1	1	yes	all	3	noprovision	0	yes	supplementaionfttodelivery	2	givennotasrecommended	1	notgiven	0	no		0	checkedevrycont
31	3	2	farmer		primary/jhs	married	8	7	1	single_hb	12		Normal	no			1	yes	negative		1		yes	negative			1	yes	negative			1	1	yes	all	3	noprovision	0	yes	supplementaionfttodelivery	2	notgiven	0	notgiven	0	yes	donenor	1	checkedevrycont
31	2	0	other	Teacher	tertiary	married	19	7	2	2 or more	12	11	Normal	no			2	yes	negative		1		yes	negative			1	yes	negative			1	1	yes	fts	1	noprovision	0	no		0	givennotasrecommended	1	notgiven	0	no		0	checkedevrycont
27	1	0	civilservant		secondary	single	15	7	1	single_hb	12		Normal	no			1	yes	negative		1		yes	negative			1	yes	negative			1	1	yes	fts	1	noprovision	0	yes	supplementaionfttodelivery	2	notgiven	0	notgiven	0	yes	donenor	1	checkedevrycont
31	2	1	pettytrading		secondary	single	13	6	1	single_hb	12		Normal	no			1	yes	negative		1		yes	negative			1	yes	negative			1	1	yes	fts	1	noprovision	0	yes	supplementaionfttodelivery	2	givennotasrecommended	1	notgiven	0	yes	donenor	1	checkedevrycont
30	1	0	civilservant		tertiary	married	11	11	2	2 or more	13	13	Normal	no			2	yes	negative		1		yes	negative			1	yes	negative			1	1	yes	fts tts	2	lesssp	1	yes	latesuppbreakpoorcompiance	1	givennotasrecommended	1	notgiven	0	no		0	checkedevrycont
27	2	1	civilservant		tertiary	single	10	6	1	single_hb	12		Normal	no			1	yes	negative		1		yes	negative			1	yes	negative			1	1	yes	fts	1	noprovision	0	no		0	givennotasrecommended	1	notgiven	0	yes	donenor	1	checkedevrycont
31	3	2	other	Rasta hair Do	primary/jhs	single	19	6	1	single_hb	11		Normal	no			1	yes	negative		1		yes	negative			1	yes	negative			1	1	no		0	noprovision	0	yes	supplementaionfttodelivery	2	notgiven	0	notgiven	0	no		0	checkedevrycont
29	2	0	other	Tailor	tertiary	married	11	2	2	2 or more	12	11	Normal	no			2	yes	negative		1		yes	negative			1	no					0	no		0	noprovision	0	no		0	givennotasrecommended	1	notgiven	0	no		0	checkedevrycont
24	1	0	pettytrading		primary/jhs	single	9	9	2	2 or more	11	14	Normal	no			2	no			0		no				0	no					0	yes	fts	1	noprovision	0	no		0	givennotasrecommended	1	notgiven	0	no		0	checkedevrycont
31	2	0	other	Trader	primary/jhs	single	18	7	2	2 or more	11	11	Normal	no			2	yes	negative		1		yes	negative			1	yes	negative			1	1	yes	all	3	noprovision	0	yes	supplementaionfttodelivery	2	notgiven	0	notgiven	0	no		0	checkedevrycont
27	1	0	pettytrading		secondary	single	13	7	1	single_hb	12		Normal	no			1	no			0		no				0	no					0	no		0	noprovision	0	no		0	notgiven	0	notgiven	0	no		0	checkedevrycont
20	1	0	unemployed		secondary	single	24	4	1	single_hb	11		Normal	no			1	yes	negative		1		yes	negative			1	yes	negative			1	1	yes	fts	1	noprovision	0	yes	supplementaionfttodelivery	2	notgiven	0	notgiven	0	yes	donenor	1	checkedevrycont
23	2	1	other	Hairdresser	primary/jhs	single	11	9	2	2 or more	11	11	Normal	no			2	yes	negative		1		yes	negative			1	yes	negative			2	2	yes	all	3	noprovision	0	no		0	notgiven	0	notgiven	0	no		0	checkedevrycont
33	7	2	pettytrading		none	married	14	9	2	2 or more	11	10	abnormal	yes	no		0	no			0		yes	negative			1	yes	negative			1	1	yes	fts	1	noprovision	0	no		0	givennotasrecommended	1	notgiven	0	no		0	checkedevrycont
32	3	1	farmer		primary/jhs	married	15	9	1	single_hb	11		Normal	no			1	yes	negative		1		no				0	no					0	yes	all	3	noprovision	0	no		0	notgiven	0	notgiven	0	no		0	checkedevrycont
28	2	0	other	Trader	primary/jhs	married	16	7	2	2 or more	12	11	Normal	no			2	yes	negative		1		yes	negative			1	yes	negative			1	1	yes	fts	1	noprovision	0	yes	supplementaionfttodelivery	2	givennotasrecommended	1	notgiven	0	yes	donenor	1	checkedevrycont
41	5	2	pettytrading		primary/jhs	married	11	9	2	2 or more	12	10	abnormal	yes	no		0	yes	negative		1		yes	negative			1	yes	negative			1	1	no		0	noprovision	0	yes	supplementaionfttodelivery	2	givenasrecommended	2	notgiven	0	yes	donenor	1	checkedevrycont
31	2	0	other	Hairdresser	primary/jhs	married	16	8	1	single_hb	11		Normal	no			1	no			0		no				0	yes	negative			2	2	yes	fts	1	noprovision	0	yes	supplementaionfttodelivery	2	notgiven	0	notgiven	0	no		0	checkedevrycont
33	3	0	farmer		none	married	17	9	1	single_hb	12		Normal	no			1	yes	negative		1		yes	negative			1	yes	negative			1	1	yes	all	3	noprovision	0	yes	supplementaionfttodelivery	2	notgiven	0	notgiven	0	yes	donenor	1	checkedevrycont
16	1	0	other	Student	secondary	single	12	5	2	2 or more	11	11	Normal	no			2	yes	negative		1		yes	negative			1	yes	negative			1	1	yes	fts tts	2	lesssp maternaleducationmalaria	2	no		0	givennotasrecommended	1	notgiven	0	yes	donenor	1	checkedevrycont
28	3	2	civilservant		tertiary	married	17	7	2	2 or more	11	12	Normal	no			2	yes	negative		1		yes	negative			1	yes	negative			2	2	yes	fts tts	2	educatiomalariamorespprovisionitn	4	yes	latesuppbreakpoorcompiance	1	givennotasrecommended	1	given	1	yes	donenor	1	checkedevrycont
34	5	3	pettytrading		primary/jhs	married	13	6	2	2 or more	10	12	abnormal	yes	no		0	yes	negative		1		yes	negative			1	yes	negative			2	2	yes	fts	1	lesssp maternaleducationmalaria	2	no		0	givennotasrecommended	1	notgiven	0	yes	donenor	1	checkedsomcont
30	2	1	pettytrading		primary/jhs	married	14	6	2	2 or more	10	9	abnormal	yes	yes	Folic acid Multivitamin B complex	2	yes	negative		1		yes	negative			1	yes	negative			3	2	yes	as tts	2	lesssp maternaleducationmalaria	2	yes	latesuppbreakpoorcompiance	1	givennotasrecommended	1	notgiven	0	yes	donenor	1	checkedevrycont
28	2	1	pettytrading		secondary	married	24	6	2	2 or more	11	9	abnormal	yes	no		0	no			0		no				0	yes	negative			1	1	yes	fts	1	lesssp maternaleducationmalaria	2	yes	latesuppbreakpoorcompiance	1	givennotasrecommended	1	notgiven	0	no		0	checkedevrycont
24	1	0	unemployed		secondary	single	15	4	1	single_hb	11		Normal	no			1	yes	negative		1		no				0	yes	negative			1	1	no		0	lesssp maternaleducationmalaria	2	no		0	givennotasrecommended	1	notgiven	0	yes	donenor	1	checkedevrycont
26	3	2	unemployed		primary/jhs	married	15	6	2	2 or more	11	11	Normal	no			2	yes	negative		1		yes	negative			1	yes	negative			2	2	yes	fts tts	2	lesssp maternaleducationmalaria	2	yes	latesuppbreakpoorcompiance	1	givennotasrecommended	1	notgiven	0	no		0	checkedevrycont
25	1	0	other	Hairdresser	primary/jhs	single	12	12	2	2 or more	13	12	Normal	no			2	yes	negative		1		yes	negative			1	yes	negative			2	2	yes	fts	1	noprovision	0	yes	supplementaionfttodelivery	2	notgiven	0	notgiven	0	yes	donenor	1	checkedevrycont
34	2	1	civilservant		tertiary	married	13	7	2	2 or more	11	12	Normal	no			2	yes	negative		1		yes	negative			1	yes	negative			2	2	yes	fts tts	2	lesssp maternaleducationmalaria	2	yes	latesuppbreakpoorcompiance	1	givennotasrecommended	1	given	1	yes	donenor	1	checkedevrycont
26	1	0	unemployed		secondary	married	15	7	1	single_hb	11		Normal	no			1	no			0		yes	negative			1	no					0	yes	fts	1	noprovision	0	no		0	givennotasrecommended	1	notgiven	0	no		0	checkedevrycont
23	1	0	unemployed		primary/jhs	married	8	10	2	2 or more	13	11	Normal	no			2	yes	negative		1		yes	negative			1	yes	negative			2	2	yes	fts as	2	noprovision	0	yes	supplementaionfttodelivery	2	givenasrecommended	2	notgiven	0	no		0	checkedevrycont
29	2	0	other	Trader	primary/jhs	cohabiting	14	11	2	2 or more	12	11	Normal	no			2	yes	negative		1		yes	negative			1	yes	negative			1	1	yes	fts	1	noprovision	0	yes	supplementaionfttodelivery	2	notgiven	0	notgiven	0	yes	donenor	1	checkedsomcont
19	2	0	other	Hairdresser	primary/jhs	married	11	8	2	2 or more	12	12	Normal	no			2	yes	negative		1		yes	negative			1	yes	negative			1	1	yes	fts	1	noprovision	0	yes	supplementaionfttodelivery	2	givenasrecommended	2	given	1	no		0	checkedevrycont
32	2	1	other	Trader	secondary	married	18	9	1	single_hb	12		Normal	no			1	yes	negative		1		yes	negative			1	yes	negative			1	1	yes	all	3	noprovision	0	yes	supplementaionfttodelivery	2	givennotasrecommended	1	notgiven	0	yes	donenor	1	checkedevrycont
27	1	0	other	Teacher	tertiary	married	14	8	2	2 or more	11	8	abnormal	yes	no		0	yes	negative		1		yes	negative			1	yes	negative			1	1	yes	fts	1	noprovision	0	yes	supplementaionfttodelivery	2	notgiven	0	notgiven	0	yes	donenor	1	checkedevrycont
21	1	0	unemployed		primary/jhs	single	16	9	1	single_hb	13		Normal	no			1	no			0		no				0	yes	negative			1	1	yes	fts	1	noprovision	0	no		0	givennotasrecommended	1	notgiven	0	yes	donenor	1	checkedevrycont
34	3	1	farmer		primary/jhs	married	17	11	2	2 or more	11	12	Normal	no			2	yes	negative		1		yes	negative			1	yes	negative			2	2	yes	fts	1	noprovision	0	yes	supplementaionfttodelivery	2	notgiven	0	notgiven	0	yes	donenor	1	checkedevrycont
28	1	0	other	Trader	primary/jhs	married	17	5	1	single_hb	11		Normal	no			1	yes	negative		1		yes	negative			1	yes	negative			1	1	yes	fts	1	noprovision	0	no		0	givennotasrecommended	1	notgiven	0	yes	donenor	1	notchecked
39	4	3	pettytrading		primary/jhs	married	19	6	2	2 or more	11	12	Normal	no			2	yes	negative		1		yes	negative			1	yes	negative			2	2	yes	fts tts	2	lesssp maternaleducationmalaria	2	yes	latesuppbreakpoorcompiance	1	givennotasrecommended	1	notgiven	0	no		0	checkedevrycont
38	3	1	pettytrading		primary/jhs	divorced	13	5	1	single_hb	9		abnormal	yes	no		0	no			0		no				0	yes	negative			1	1	yes	fts	1	lesssp maternaleducationmalaria	2	no	latesuppbreakpoorcompiance	0	notgiven	0	notgiven	0	no		0	checkedevrycont
21	1	0	unemployed		secondary	single	16	4	2	2 or more	10	11	abnormal	yes	no		0	yes	negative		1		no				0	no					0	yes	fts	1	lesssp maternaleducationmalaria	2	no	latesuppbreakpoorcompiance	0	givennotasrecommended	1	notgiven	0	no		0	checkedevrycont
24	2	1	pettytrading		primary/jhs	married	14	6	2	2 or more	11	11	Normal	no			2	yes	negative		1		yes	negative			1	yes	negative			2	2	yes	fts	1	lesssp maternaleducationmalaria	2	yes	latesuppbreakpoorcompiance	1	givennotasrecommended	1	notgiven	0	yes	donenor	1	checkedevrycont
25	4	3	pettytrading		primary/jhs	married	18	6	1	single_hb	12		Normal	no			1	yes	negative		1		yes	negative			1	yes	negative			1	1	yes	fts as	2	lesssp maternaleducationmalaria	2	no		0	givennotasrecommended	1	notgiven	0	yes	donenor	1	checkedevrycont
33	3	2	pettytrading		primary/jhs	married	17	3	1	single_hb	11		Normal	no			1	yes	negative		1		yes	negative			1	yes	negative			1	1	yes	fts	1	lesssp maternaleducationmalaria	2	no		0	givennotasrecommended	1	notgiven	0	no		0	checkedevrycont
31	2	0	farmer		primary/jhs	married	19	6	1	single_hb	12		Normal	no			1	yes	negative		1		no				0	no					0	yes	all	3	noprovision	0	yes	supplementaionfttodelivery	2	givennotasrecommended	1	notgiven	0	yes	donenor	1	checkedevrycont
24	2	1	pettytrading		primary/jhs	single	16	7	2	2 or more	10	12	abnormal	yes	yes	Folic acid Multivitamin	2	yes	negative		1		yes	negative			1	yes	negative			1	1	yes	fts tts	2	moresp maternaleducationmalaria	3	yes	latesuppbreakpoorcompiance	1	givennotasrecommended	1	given	1	yes	donenor	1	checkedevrycont
27	2	0	other	Hairdresser	secondary	married	18	4	2	2 or more	9	11	abnormal	yes	yes	Multivitamin	2	yes	negative		1		yes	negative			1	yes	negative			2	2	yes	fts	1	noprovision	0	yes	supplementaionfttodelivery	2	notgiven	0	notgiven	0	yes	donenor	1	checkedevrycont
29	2	0	other	Teacher	tertiary	married	17	5	1	single_hb	12		Normal	no			1	yes	negative		1		yes	negative			1	yes	negative			1	1	yes	fts	1	noprovision	0	yes	supplementaionfttodelivery	2	givennotasrecommended	1	notgiven	0	yes	donenor	1	checkedevrycont
33	3	1	other	Trader	secondary	married	17	6	1	single_hb	9		abnormal	yes	yes	Multivitamins	2	yes	negative		1		yes	negative			1	yes	negative			2	2	yes	fts	1	noprovision	0	yes	supplementaionfttodelivery	2	givennotasrecommended	1	notgiven	0	no		0	checkedevrycont
30	3	1	pettytrading		primary/jhs	married	25	4	2	2 or more	11	10	abnormal	yes	no		0	yes	negative		1		yes	negative			1	yes	negative			2	2	yes	fts as	2	lesssp	1	no		0	givennotasrecommended	1	notgiven	0	no		0	checkedevrycont
35	4	2	pettytrading		primary/jhs	married	11	9	2	2 or more	12	13	Normal	no			2	yes	negative		1		yes	negative			1	yes	negative			1	1	yes	fts	1	lesssp maternaleducationmalaria	2	no		0	notgiven	0	notgiven	0	yes	tremaftabnorresults	1	checkedevrycont
35	5	3	pettytrading		primary/jhs	married	4	2	2	2 or more	9	9	abnormal	yes	no		0	yes	negative		1		no				0	yes	negative			1	1	no		0	lesssp maternaleducationmalaria	2	no	latesuppbreakpoorcompiance	0	givennotasrecommended	1	notgiven	0	yes	donenor	1	checkedevrycont
33	4	3	pettytrading		primary/jhs	married	21	1	1	single_hb	11			no			1	no			0		no				0	no					0	no		0	noprovision	0	no		0	notgiven	0	notgiven	0	no		0	notchecked
26	2	1	unemployed		tertiary	married	13	5	2	2 or more	11	11	Normal	no			2	yes	negative		1		yes	negative			1	yes	negative			1	1	yes	all	3	educatiomalariamorespprovisionitn	4	yes	latesuppbreakpoorcompiance	1	givennotasrecommended	1	given	1	no		0	checkedevrycont
38	4	1	pettytrading		primary/jhs	married	12	6	2	2 or more	11	11	Normal	no			2	yes	negative		1		yes	negative			1	yes	negative			1	1	yes	fts as	2	lesssp maternaleducationmalaria	2	yes	latesuppbreakpoorcompiance	1	givennotasrecommended	1	notgiven	0	yes	donenor	1	checkedevrycont
28	1	0	other	Banker	tertiary	married	19	5	2	2 or more	11	9	abnormal	yes	no		0	no			0		yes	negative			1	yes	negative			1	1	yes	fts	1	noprovision	0	yes	supplementaionfttodelivery	2	notgiven	0	notgiven	0	yes	donenor	1	checkedevrycont
31	3	1	other	Secruity	secondary	married	21	6	1	single_hb	12		Normal	no			1	yes	negative		1		yes	negative			1	no					0	yes	all	3	noprovision	0	no		0	givennotasrecommended	1	notgiven	0	no		0	checkedevrycont
29	2	0	other	Trader	primary/jhs	married	19	6	1	single_hb	11		Normal	no			1	yes	negative		1		no				0	no					0	yes	all	3	noprovision	0	yes	supplementaionfttodelivery	2	notgiven	0	notgiven	0	yes	donenor	1	checkedevrycont
39	8	6	unemployed		primary/jhs	married	11	8	1	single_hb	11		Normal	no			1	yes	negative		1		yes	negative			1	yes	positive	no		1	0	yes	fts tts	2	lesssp maternaleducationmalaria	2	no		0	givennotasrecommended	1	notgiven	0	yes	donenor	1	checkedevrycont
29	4	2	farmer		none	married	11	4	1	single_hb	11		Normal	no			1	no			0		yes	negative			1	yes	negative			1	1	yes	fts	1	lesssp maternaleducationmalaria	2	no		0	givennotasrecommended	1	notgiven	0	yes	donenor	1	checkedevrycont
28	3	2	pettytrading		primary/jhs	married	16	1	1	single_hb	11			no			1	no			0		no				0	no					0	no		0	noprovision	0	no		0	notgiven	0	notgiven	0	no		0	checkedevrycont
41	6	5	pettytrading		primary/jhs	married	14	7	2	2 or more	11	11	Normal	no			2	yes	negative		1		yes	negative			1	yes	negative			2	2	yes	fts tts	2	lesssp maternaleducationmalaria	2	no		0	givennotasrecommended	1	notgiven	0	yes	donenor	1	checkedevrycont
37	3	2	pettytrading		primary/jhs	married	18	4	1	single_hb	10		abnormal	yes	no		0	yes	negative		1		yes	negative			1	yes	negative			1	1	yes	fts	1	lesssp maternaleducationmalaria	2	no		0	givennotasrecommended	1	notgiven	0	yes	donenor	1	checkedevrycont
30	3	2	pettytrading		primary/jhs	married	12	3	1	single_hb	9		abnormal	yes	no		0	yes	negative		1		yes	negative			1	yes	negative			1	1	yes	fts	1	lesssp maternaleducationmalaria	2	no		0	givennotasrecommended	1	notgiven	0	yes	donenor	1	checkedevrycont
38	6	3	pettytrading		primary/jhs	married	18	6	2	2 or more	11	11	Normal	no			2	yes	negative		1		yes	negative			1	yes	negative			2	2	yes	fts as	2	lesssp maternaleducationmalaria	2	yes	latesuppbreakpoorcompiance	1	givennotasrecommended	1	notgiven	0	no		0	checkedevrycont
26	2	1	unemployed		secondary	married	17	5	1	single_hb	12		Normal	no			1	yes	negative		1		no				0	yes	negative			1	1	yes	as	1	lesssp maternaleducationmalaria	2	no		0	givennotasrecommended	1	notgiven	0	no		0	checkedevrycont
32	2	0	other	Trader	primary/jhs	married	19	5	2	2 or more	11	9	abnormal	yes	yes	Multivitamins	2	yes	negative		1		yes	negative			1	yes	negative			2	2	yes	all	3	noprovision	0	yes	supplementaionfttodelivery	2	givennotasrecommended	1	given	1	yes	donenor	1	checkedevrycont
39	4	2	pettytrading		primary/jhs	married	16	5	2	2 or more	10	10	abnormal	yes	yes	Multivitamin Folic acid	2	yes	negative		1		no				0	yes	negative			1	1	yes	fts as	2	lesssp maternaleducationmalaria	2	yes	latesuppbreakpoorcompiance	1	givennotasrecommended	1	notgiven	0	yes	donenor	1	checkedevrycont
28	1	0	civilservant		tertiary	married	15	6	1	single_hb	12		Normal	no			1	no			0		yes	negative			1	yes	negative			1	1	yes	fts	1	lesssp maternaleducationmalaria	2	yes	latesuppbreakpoorcompiance	1	givennotasrecommended	1	notgiven	0	no		0	checkedevrycont
38	6	5	pettytrading		primary/jhs	married	14	7	2	2 or more	10	12	abnormal	yes	no		0	no			0		no				0	yes	negative			1	1	yes	fts as	2	lesssp maternaleducationmalaria	2	yes	latesuppbreakpoorcompiance	1	givennotasrecommended	1	notgiven	0	no		0	checkedevrycont
26	1	0	unemployed		secondary	single	18	6	1	single_hb	12		Normal	no			1	no			0		no				0	yes	negative			1	1	yes	fts	1	noprovision	0	yes	supplementaionfttodelivery	2	givenasrecommended	2	notgiven	0	yes	donenor	1	checkedevrycont
31	2	0	other	Hairdresser	primary/jhs	married	18	5	1	single_hb	11		Normal	no			1	yes	negative		1		yes	negative			1	yes	negative			1	1	yes	fts	1	noprovision	0	no		0	givennotasrecommended	1	notgiven	0	yes	donenor	1	checkedevrycont
27	2	1	other	Trader	primary/jhs	married	17	6	1	single_hb	11		Normal	no			1	no			0		no				0	no					0	yes	fts	1	noprovision	0	yes	supplementaionfttodelivery	2	notgiven	0	notgiven	0	no		0	checkedevrycont
29	2	0	other	Trader	primary/jhs	single	16	5	2	2 or more	9	8	abnormal	yes	yes	Multivitamins	2	yes	negative		1		no				0	yes	negative			2	2	yes	all	3	noprovision	0	no		0	givennotasrecommended	1	given	1	yes	donenor	1	checkedevrycont
29	5	3	other	Semstress	secondary	married	12	7	2	2 or more	11	12	Normal	no			2	yes	negative		1		yes	negative			1	yes	negative			1	1	yes	fts tts	2	lesssp maternaleducationmalaria	2	yes	latesuppbreakpoorcompiance	1	givennotasrecommended	1	given	1	no		0	checkedevrycont
33	3	1	farmer		primary/jhs	married	18	6	1	single_hb	11		Normal	no			1	no			0		yes	negative			1	yes	negative			1	1	yes	fts	1	noprovision	0	no		0	notgiven	0	notgiven	0	yes	donenor	1	checkedevrycont
21	1	0	unemployed		none	single	16	6	2	2 or more	11	12	Normal	no			2	yes	negative		1		yes	negative			1	no					0	yes	fts	1	noprovision	0	yes	supplementaionfttodelivery	2	givennotasrecommended	1	notgiven	0	yes	donenor	1	checkedevrycont
26	1	0	other	Nurse	tertiary	single	18	6	1	single_hb	11		Normal	no			1	yes	negative		1		yes	negative			1	yes	negative			1	1	yes	all	3	noprovision	0	no		0	givennotasrecommended	1	notgiven	0	no		0	checkedevrycont
30	4	2	pettytrading		primary/jhs	married	11	9	2	2 or more	13	10	abnormal	yes	no		0	no			0		yes	negative			1	yes	negative			1	1	yes	fts	1	noprovision	0	no		0	notgiven	0	notgiven	0	yes	donenor	1	checkedevrycont
26	1	0	pettytrading		secondary	single	15	5	1	single_hb	11		Normal	no			1	no			0		no				0	yes	negative			1	1	yes	fts as	2	noprovision	0	yes	supplementaionfttodelivery	2	notgiven	0	notgiven	0	yes	donenor	1	checkedevrycont
30	8	3	pettytrading		primary/jhs	married	13	12	2	2 or more	11	11	Normal	no			2	yes	negative		1		yes	negative			1	yes	negative			1	1	yes	fts tts	2	lesssp	1	no		0	givennotasrecommended	1	given	1	no		0	checkedevrycont
35	3	1	farmer		primary/jhs	married	18	5	1	single_hb	11		Normal	no			1	yes	negative		1		yes	negative			1	yes	negative			1	1	yes	fts	1	noprovision	0	no		0	givennotasrecommended	1	notgiven	0	yes	donenor	1	checkedevrycont
29	2	0	pettytrading		primary/jhs	married	11	7	1	single_hb	11		Normal	no			1	no			0		yes	negative			1	yes	negative			2	2	yes	all	3	noprovision	0	yes	supplementaionfttodelivery	2	notgiven	0	notgiven	0	no		0	checkedsomcont
24	1	0	unemployed		secondary	married	11	6	1	single_hb	11		Normal	no			1	yes	negative		1		no				0	yes	negative			1	1	yes	fts	1	lesssp maternaleducationmalaria	2	no		0	givennotasrecommended	1	notgiven	0	no		0	checkedevrycont
29	3	1	other	Trader	primary/jhs	married	19	6	1	single_hb	13		Normal	no			1	no			0		yes	negative			1	no					0	yes	fts	1	noprovision	0	yes	supplementaionfttodelivery	2	notgiven	0	notgiven	0	yes	donenor	1	checkedevrycont
28	2	0	other	Trader	primary/jhs	married	15	6	1	single_hb	11		Normal	no			1	yes	negative		1		yes	negative			1	yes	negative			1	1	yes	fts	1	noprovision	0	yes	supplementaionfttodelivery	2	notgiven	0	notgiven	0	yes	donenor	1	checkedevrycont
36	4	2	pettytrading		primary/jhs	married	18	7	2	2 or more	12	12	Normal	no			2	yes	negative		1		yes	negative			1	yes	negative			2	2	yes	fts tts	2	educatiomalariamorespprovisionitn	4	yes	latesuppbreakpoorcompiance	1	givennotasrecommended	1	notgiven	0	no		0	checkedevrycont
31	3	1	other	Trader	primary/jhs	married	19	5	1	single_hb	12		Normal	no			1	no			0		yes	negative			1	yes	negative			2	2	yes	all	3	noprovision	0	yes	supplementaionfttodelivery	2	notgiven	0	notgiven	0	yes	donenor	1	checkedevrycont
29	5	3	civilservant		secondary	married	16	5	1	single_hb	10		abnormal	yes	no		0	yes	negative		1		yes	positive	no		0	yes	negative			1	1	yes	fts	1	lesssp maternaleducationmalaria	2	no	latesuppbreakpoorcompiance	0	givennotasrecommended	1	notgiven	0	no		0	checkedevrycont
21	1	0	unemployed		secondary	single	15	4	1	single_hb	11		Normal	no			1	yes	negative		1		yes	negative			1	yes	negative			1	1	yes	fts	1	lesssp maternaleducationmalaria	2	no		0	givennotasrecommended	1	notgiven	0	yes	donenor	1	checkedevrycont
34	3	1	civilservant		tertiary	married	14	6	2	2 or more	11	11	Normal	no			2	yes	negative		1		yes	negative			1	yes	negative			2	2	yes	all	3	educatiomalariamorespprovisionitn	4	yes	latesuppbreakpoorcompiance	1	givennotasrecommended	1	notgiven	0	yes	donenor	1	checkedevrycont
43	1	0	pettytrading		primary/jhs	married	7	8	2	2 or more	10	9	abnormal	yes	no		0	yes	negative		1		yes	negative			1	yes	negative			1	1	yes	fts tts	2	educatiomalariamorespprovisionitn	4	yes	supplementaionfttodelivery	2	givennotasrecommended	1	given	1	yes	tremaftabnorresults	1	checkedevrycont
29	2	1	pettytrading		primary/jhs	married	17	6	2	2 or more	12	11	Normal	no			2	yes	negative		1		yes	negative			1	yes	negative			2	2	yes	fts tts	2	lesssp maternaleducationmalaria	2	yes	latesuppbreakpoorcompiance	1	givennotasrecommended	1	notgiven	0	yes	donenor	1	checkedevrycont
34	5	3	pettytrading		primary/jhs	married	23	5	1	single_hb	9		abnormal	yes	no		0	no			0		no				0	no					0	yes	fts	1	lesssp maternaleducationmalaria	2	no		0	givennotasrecommended	1	notgiven	0	no		0	checkedevrycont
36	3	2	other	Food vendor	primary/jhs	married	17	5	2	2 or more	11	12	Normal	no			2	yes	negative		1		no				0	yes	negative			1	1	no		0	lesssp maternaleducationmalaria	2	no		0	givennotasrecommended	1	notgiven	0	no		0	checkedevrycont
27	2	1	other	Hairdresser	secondary	married	13	6	2	2 or more	11	11	Normal	no			2	no			0		yes	negative			1	yes	negative			1	1	yes	fts as	2	noprovision	0	yes	supplementaionfttodelivery	2	givennotasrecommended	1	notgiven	0	no		0	checkedevrycont
42	1	0	pettytrading		primary/jhs	married	12	8	2	2 or more	10	10	abnormal	yes	no		0	yes	negative		1		yes	negative			1	no					0	yes	fts as	2	lesssp maternaleducationmalaria	2	no		0	givennotasrecommended	1	notgiven	0	yes	tremaftabnorresults	1	checkedevrycont
25	1	0	pettytrading		secondary	married	19	6	1	single_hb	9		abnormal	yes	yes	Multivitamins	2	yes	negative		1		yes	negative			1	no					0	yes	all	3	noprovision	0	yes	supplementaionfttodelivery	2	notgiven	0	notgiven	0	yes	donenor	1	checkedevrycont
34	3	1	farmer		primary/jhs	married	16	6	1	single_hb	11		Normal	no			1	yes	negative		1		yes	negative			1	yes	negative			1	1	yes	fts	1	noprovision	0	yes	supplementaionfttodelivery	2	notgiven	0	notgiven	0	no		0	checkedevrycont
33	2	0	farmer		primary/jhs	single	16	5	1	single_hb	11		Normal	no			1	yes	negative		1		no				0	yes	negative			1	1	yes	fts	1	noprovision	0	no		0	notgiven	0	notgiven	0	yes	donenor	1	checkedevrycont
31	2	0	civilservant		secondary	married	14	6	1	single_hb	11		Normal	no			1	yes	negative		1		yes	negative			1	yes	negative			1	1	yes	all	3	noprovision	0	no		0	notgiven	0	notgiven	0	no		0	checkedevrycont
37	1	0	civilservant		secondary	married	12	10	4	2 or more	11	11	Normal	no			2	yes	negative		1		yes	negative			1	yes	negative			1	1	yes	all	3	educatiomalariamorespprovisionitn	4	no		0	givennotasrecommended	1	given	1	no		0	checkedevrycont
31	2	1	other	Trader	none	married	10	7	2	2 or more	11	9	abnormal	yes	no		0	yes	negative		1		yes	negative			1	yes	negative			1	1	yes	fts	1	noprovision	0	yes	supplementaionfttodelivery	2	givennotasrecommended	1	given	1	no		0	checkedevrycont
27	2	1	civilservant		tertiary	single	15	6	2	2 or more	11	12	Normal	no			2	yes	negative		1		yes	negative			1	yes	negative			1	1	yes	fts	1	noprovision	0	no		0	givennotasrecommended	1	notgiven	0	yes	donenor	1	checkedevrycont
20	1	0	pettytrading		primary/jhs	single	18	5	1	single_hb	11		Normal	no			1	yes	negative		1		no				0	yes	negative			1	1	yes	fts	1	noprovision	0	yes	supplementaionfttodelivery	2	notgiven	0	notgiven	0	yes	donenor	1	checkedsomcont
35	4	2	farmer		none	married	15	6	3	2 or more	11	12	Normal	no			2	yes	negative		1		yes	negative			1	yes	negative			2	2	yes	all	3	noprovision	0	yes	supplementaionfttodelivery	2	givennotasrecommended	1	notgiven	0	no		0	checkedevrycont
29	1	0	other	Hairdresser	primary/jhs	married	17	5	1	single_hb	11		Normal	no			1	no			0		no				0	yes	negative			2	2	yes	all	3	noprovision	0	yes	supplementaionfttodelivery	2	givennotasrecommended	1	notgiven	0	no		0	checkedevrycont
21	1	0	unemployed		primary/jhs	single	17	6	2	2 or more	9	10	abnormal	yes	no		0	yes	negative		1		yes	negative			1	yes	negative			1	1	yes	all	3	noprovision	0	no		0	givennotasrecommended	1	notgiven	0	yes	donenor	1	checkedevrycont
26	2	1	other	Teacher	tertiary	married	17	6	1	single_hb	11		Normal	no			1	yes	negative		1		yes	negative			1	yes	negative			1	1	yes	fts	1	noprovision	0	yes	supplementaionfttodelivery	2	givennotasrecommended	1	notgiven	0	yes	donenor	1	checkedevrycont
29	3	2	pettytrading		primary/jhs	married	15	1	1	single_hb	9		abnormal	yes	no		0	yes	negative		1		yes	negative			1	yes	negative			1	1	yes	tts	1	noprovision	0	no		0	notgiven	0	notgiven	0	yes	donenor	1	checkedevrycont
36	3	2	pettytrading		primary/jhs	married	23	5	2	2 or more	11	11	Normal	no			2	yes	negative		1		yes	negative			1	yes	negative			1	1	yes	fts	1	lesssp	1	no		0	givennotasrecommended	1	notgiven	0	no		0	checkedsomcont
17	1	0	other	Student	secondary	single	18	4	2	2 or more	10	11	abnormal	yes	no		0	yes	negative		1		yes	negative			1	yes	negative			1	1	yes	fts tts	2	lesssp maternaleducationmalaria	2	no		0	givennotasrecommended	1	notgiven	0	no		0	checkedevrycont
39	6	3	other	Cook	tertiary	married	13	2	1	single_hb	11		Normal	no			1	yes	negative		1		yes	negative			1	yes	negative			1	1	no		0	noprovision	0	no		0	givennotasrecommended	1	notgiven	0	no		0	checkedevrycont
26	3	1	unemployed		primary/jhs	married	17	5	2	2 or more	11	11	Normal	no			2	yes	negative		1		yes	negative			1	yes	negative			1	1	yes	tts	1	lesssp	1	no		0	givennotasrecommended	1	notgiven	0	no		0	checkedevrycont
39	5	4	unemployed		primary/jhs	married	25	5	2	2 or more	11	12	Normal	no			2	yes	negative		1		yes	negative			1	yes	negative			1	1	yes	as	1	noprovision	0	no		0	notgiven	0	notgiven	0	no		0	checkedevrycont
19	3	1	unemployed		primary/jhs	single	23	2	1	single_hb	11		Normal	no			1	yes	negative		1		yes	negative			1	yes	negative			1	1	yes	fts as	2	lesssp maternaleducationmalaria	2	no		0	givennotasrecommended	1	notgiven	0	no		0	checkedevrycont
22	1	0	other	Teacher	secondary	married	11	10	4	2 or more	11	11	Normal	no			2	yes	negative		1		yes	negative			1	yes	negative			1	1	yes	all	3	noprovision	0	no		0	givenasrecommended	2	given	1	no		0	checkedevrycont
24	3	1	pettytrading		primary/jhs	married	12	5	1	single_hb	11		Normal	no			1	yes	negative		1		yes	negative			1	yes	negative			1	1	yes	fts tts	2	noprovision	0	no		0	givennotasrecommended	1	notgiven	0	yes	tremaftabnorresults	1	checkedevrycont
34	7	6	unemployed		primary/jhs	married	19	4	1	single_hb	13		Normal	no			1	yes	negative		1		yes	positive	no		0	yes	negative			2	2	yes	fts tts	2	lesssp	1	no		0	notgiven	0	notgiven	0	yes	donenor	1	checkedevrycont
38	5	2	pettytrading		primary/jhs	single	15	7	3	2 or more	14	11	Normal	no			2	yes	negative		1		yes	negative			1	yes	negative			1	1	yes	fts tts	2	lesssp maternaleducationmalaria	2	yes	latesuppbreakpoorcompiance	1	givennotasrecommended	1	notgiven	0	yes	donenor	1	checkedevrycont
29	3	2	pettytrading		primary/jhs	married	22	1	1	single_hb	9		abnormal	yes	no		0	no			0		no				0	yes	negative			1	1	no		0	noprovision	0	no		0	notgiven	0	notgiven	0	no		0	checkedevrycont
39	5	4	unemployed		primary/jhs	married	25	6	1	single_hb	8		abnormal	yes	no		0	no			0		no				0	yes	negative			1	1	no		0	noprovision	0	no		0	notgiven	0	notgiven	0	no		0	checkedevrycont
17	1	0	other	Student	secondary	single	19	1	1	single_hb	10		abnormal	yes	no		0	no			0		no				0	yes	negative			1	1	no		0	noprovision	0	no		0	notgiven	0	notgiven	0	no		0	checkedevrycont
28	3	1	civilservant		tertiary	married	15	5	1	single_hb	12		Normal	no			1	yes	negative		1		yes	negative			1	yes	negative			1	1	no		0	educatiomalariamorespprovisionitn	4	yes	latesuppbreakpoorcompiance	1	givennotasrecommended	1	notgiven	0	no		0	checkedevrycont
33	7	5	other	Seamstress	primary/jhs	married	12	4	1	single_hb	11		Normal	no			1	yes	negative		1		yes	negative			1	yes	negative			1	1	yes	fts tts	2	educatiomalariamorespprovisionitn	4	yes	latesuppbreakpoorcompiance	1	givenasrecommended	2	given	1	yes	donenor	1	checkedevrycont
20	2	1	other	Student	secondary	single	18	7	2	2 or more	11	12	Normal	no			2	yes	negative		1		yes	negative			1	yes	negative			1	1	yes	all	3	lesssp maternaleducationmalaria	2	yes	latesuppbreakpoorcompiance	1	givennotasrecommended	1	notgiven	0	no		0	checkedevrycont
31	5	3	unemployed		primary/jhs	married	14	3	1	single_hb	11		Normal	no			1	yes	negative		1		yes	negative			1	yes	negative			1	1	yes	fts	1	noprovision	0	yes	latesuppbreakpoorcompiance	1	givenasrecommended	2	notgiven	0	no		0	checkedevrycont
23	2	1	civilservant		secondary	married	18	3	1	single_hb	10		abnormal	yes	no		0	yes	negative		1		yes	negative			1	yes	negative			1	1	yes	fts as	2	lesssp maternaleducationmalaria	2	yes	latesuppbreakpoorcompiance	1	givennotasrecommended	1	notgiven	0	yes	donenor	1	checkedevrycont
36	2	1	other	Momo merchan	secondary	married	17	6	2	2 or more	11	11	Normal	no			2	yes	negative		1		no				0	yes	negative			1	1	no		0	lesssp maternaleducationmalaria	2	no		0	givennotasrecommended	1	notgiven	0	no		0	checkedevrycont
28	1	0	other	Trader	primary/jhs	single	14	6	1	single_hb	13		Normal	no			1	no			0		no				0	no					0	yes	all	3	noprovision	0	yes	supplementaionfttodelivery	2	notgiven	0	notgiven	0	no		0	checkedevrycont
34	3	1	farmer		none	married	18	7	2	2 or more	11	9	abnormal	yes	no		0	no			0		yes	negative			1	yes	negative			1	1	yes	fts	1	noprovision	0	yes	supplementaionfttodelivery	2	givennotasrecommended	1	notgiven	0	no		0	checkedsomcont
40	7	6	civilservant		tertiary	married	10	8	1	single_hb	10		abnormal	yes	no		0	yes	negative		1		yes	negative			1	yes	negative			1	1	yes	all	3	noprovision	0	no		0	notgiven	0	notgiven	0	no		0	checkedevrycont
31	2	1	pettytrading		primary/jhs	married	16	7	1	single_hb	12		Normal	no			1	yes	negative		1		yes	negative			1	yes	negative			1	1	yes	all	3	noprovision	0	yes	supplementaionfttodelivery	2	notgiven	0	notgiven	0	no		0	checkedevrycont
28	2	1	civilservant		secondary	married	13	2	1	single_hb	12		Normal	no			1	yes	negative		1		yes	negative			1	yes	negative			1	1	no		0	noprovision	0	yes	supplementaionfttodelivery	2	givennotasrecommended	1	notgiven	0	no		0	checkedevrycont
29	2	0	farmer		primary/jhs	married	19	6	2	2 or more	11	10	abnormal	yes	no		0	no			0		no				0	no					0	yes	fts	1	noprovision	0	no		0	notgiven	0	notgiven	0	yes	donenor	1	checkedevrycont
23	1	0	pettytrading		none	single	19	6	2	2 or more	9	11	abnormal	yes	no		0	no			0		yes	negative			1	yes	negative			1	1	yes	fts	1	noprovision	0	yes	supplementaionfttodelivery	2	notgiven	0	notgiven	0	yes	donenor	1	checkedevrycont
30	2	0	other	Trader	primary/jhs	married	15	8	1	single_hb	12		Normal	no			1	no			0		no				0	yes	negative			2	2	yes	all	3	noprovision	0	yes	supplementaionfttodelivery	2	givennotasrecommended	1	notgiven	0	no		0	checkedevrycont
19	1	0	unemployed		secondary	single	18	7	2	2 or more	10	8	abnormal	yes	yes	Multivitamins	2	no			0		no				0	no					0	no		0	noprovision	0	yes	supplementaionfttodelivery	2	givennotasrecommended	1	notgiven	0	yes	donenor	1	checkedevrycont
30	2	0	civilservant		secondary	single	19	5	2	2 or more	11	10	abnormal	yes	no		0	yes	negative		1		yes	negative			1	no					0	yes	all	3	noprovision	0	yes	supplementaionfttodelivery	2	notgiven	0	notgiven	0	yes	donenor	1	checkedevrycont
31	2	1	pettytrading		primary/jhs	married	16	6	2	2 or more	11	10	abnormal	yes	no		0	yes	negative		1		yes	negative			1	yes	negative			1	1	yes	fts	1	noprovision	0	yes	supplementaionfttodelivery	2	notgiven	0	notgiven	0	yes	donenor	1	checkedevrycont
27	1	0	other	Trader	secondary	married	15	7	1	single_hb	11		Normal	no			1	yes	negative		1		yes	negative			1	yes	negative			2	2	yes	all	3	noprovision	0	yes	supplementaionfttodelivery	2	notgiven	0	notgiven	0	no		0	checkedevrycont
33	7	3	unemployed		primary/jhs	married	14	9	2	2 or more	13	12	Normal	no			2	yes	negative		1		yes	negative			1	yes	negative			1	1	yes	all	3	noprovision	0	no		0	notgiven	0	notgiven	0	no		0	checkedevrycont
24	1	0	other	Trading	secondary	single	16	7	1	single_hb	9		abnormal	yes	yes	Multivitamin	2	yes	negative		1		no				0	yes	negative			1	1	yes	all	3	noprovision	0	yes	supplementaionfttodelivery	2	givennotasrecommended	1	notgiven	0	yes	donenor	1	checkedevrycont
31	2	0	other	Seamstress	secondary	married	18	5	1	single_hb	11	12	Normal	no			1	yes	negative		1		yes	negative			1	yes	negative			2	2	no		0	noprovision	0	yes	supplementaionfttodelivery	2	givennotasrecommended	1	notgiven	0	yes	donenor	1	checkedevrycont
30	1	0	civilservant		primary/jhs	married	13	5	1	single_hb	11		Normal	no			1	yes	negative		1		yes	negative			1	yes	negative			2	2	yes	fts	1	noprovision	0	yes	supplementaionfttodelivery	2	givennotasrecommended	1	notgiven	0	yes	donenor	1	checkedevrycont
28	1	0	other	Nurse	tertiary	married	18	6	2	2 or more	11	10	abnormal	yes	no		0	yes	negative		1		yes	negative			1	no					0	yes	all	3	noprovision	0	no	supplementaionfttodelivery	0	givennotasrecommended	1	notgiven	0	yes	donenor	1	checkedevrycont
19	1	0	unemployed		secondary	single	24	7	1	single_hb	11		Normal	no			1	yes	negative		1		yes	negative			1	yes	negative			1	1	yes	all	3	noprovision	0	yes	supplementaionfttodelivery	2	givennotasrecommended	1	notgiven	0	no		0	checkedevrycont
35	3	1	farmer		none	married	12	6	1	single_hb	11		Normal	no			1	no			0		no				0	yes	negative			1	1	yes	all	3	noprovision	0	no		0	givennotasrecommended	1	notgiven	0	no		0	checkedevrycont
27	2	1	civilservant		tertiary	widowed	16	6	2	2 or more	11	12	Normal	no			2	yes	negative		1		yes	negative			1	yes	negative			1	1	yes	all	3	noprovision	0	yes	supplementaionfttodelivery	2	givennotasrecommended	1	notgiven	0	yes	donenor	1	checkedevrycont
28	2	0	pettytrading		primary/jhs	married	12	7	1	single_hb	11		Normal	no			1	no			0		no				0	no					0	yes	fts	1	noprovision	0	no		0	notgiven	0	notgiven	0	no		0	checkedevrycont
28	2	0	other	Trader	secondary	single	21	6	1	single_hb	11		Normal	no			1	no			0		no				0	no					0	yes	fts	1	noprovision	0	no		0	givennotasrecommended	1	notgiven	0	no		0	checkedevrycont
31	2	0	other	Teacher	tertiary	married	19	6	1	single_hb	11		Normal	no			1	yes	negative		1		yes	negative			1	yes	negative			1	1	yes	fts	1	noprovision	0	yes	supplementaionfttodelivery	2	givennotasrecommended	1	notgiven	0	yes	donenor	1	checkedsomcont
34	2	1	civilservant	Banker	tertiary	married	14	7	1	single_hb	11		Normal	no			1	yes	negative		1		yes	negative			1	yes	negative			1	1	yes	fts	1	noprovision	0	no		0	notgiven	0	notgiven	0	no		0	checkedevrycont
24	2	0	unemployed		primary/jhs	married	12	8	2	2 or more	11	11	Normal	no			2	yes	negative		1		yes	negative			1	yes	negative			1	1	yes	fts tts	2	noprovision	0	no		0	notgiven	0	notgiven	0	no		0	checkedevrycont
27	2	1	other	Trader	primary/jhs	married	19	6	1	single_hb	11		Normal	no			1	yes	negative		1		yes	negative			1	no					0	yes	fts	1	noprovision	0	yes	supplementaionfttodelivery	2	givennotasrecommended	1	notgiven	0	yes	donenor	1	checkedevrycont
28	1	0	civilservant		secondary	single	16	6	1	single_hb	12		Normal	no			1	yes	negative		1		no				0	yes	negative			1	1	yes	fts	1	noprovision	0	no		0	notgiven	0	notgiven	0	yes	donenor	1	checkedevrycont
36	4	1	other	Graphic designer	tertiary	married	13	12	2	2 or more	11	11	Normal	no			2	yes	negative		1		yes	negative			1	yes	negative			1	1	no		0	noprovision	0	no		0	notgiven	0	notgiven	0	no		0	checkedevrycont
20	1	0	unemployed		none	married	19	7	1	single_hb	11		Normal	no			1	yes	negative		1		yes	negative			1	no					0	yes	fts	1	noprovision	0	yes	supplementaionfttodelivery	2	notgiven	0	notgiven	0	yes	donenor	1	checkedevrycont
20	1	0	unemployed		none	single	18	6	1	single_hb	11		Normal	no			1	yes	negative		1		no				0	no					0	yes	fts	1	noprovision	0	yes	supplementaionfttodelivery	2	givennotasrecommended	1	notgiven	0	yes	donenor	1	checkedevrycont
31	3	2	pettytrading		primary/jhs	married	14	6	1	single_hb	12		Normal	no			1	no			0		no				0	yes	negative			1	1	yes	all	3	noprovision	0	yes	supplementaionfttodelivery	2	notgiven	0	notgiven	0	no		0	checkedevrycont
24	2	1	unemployed		secondary	single	17	6	1	single_hb	10		abnormal	yes	no		0	yes	negative		1		yes	negative			1	yes	negative			2	2	yes	fts	1	noprovision	0	no		0	notgiven	0	notgiven	0	no		0	checkedevrycont
32	3	1	pettytrading		primary/jhs	married	19	6	1	single_hb	11		Normal	no			1	no			0		no				0	no					0	yes	fts	1	noprovision	0	yes	supplementaionfttodelivery	2	notgiven	0	notgiven	0	no		0	checkedevrycont
43	1	0	pettytrading		primary/jhs	married	10	8	2	2 or more	10	9	abnormal	yes	yes	Multivitamin B complex Folic acid	2	yes	negative		1		yes	negative			1	yes	negative			1	1	yes	fts tts	2	lesssp maternaleducationmalaria	2	yes	latesuppbreakpoorcompiance	1	givennotasrecommended	1	given	1	yes	tremaftabnorresults	1	checkedevrycont
31	2	0	farmer		primary/jhs	married	18	6	1	single_hb	11		Normal	no			1	yes	negative		1		yes	negative			1	yes	negative			1	1	yes	fts	1	noprovision	0	no		0	notgiven	0	notgiven	0	no		0	checkedevrycont
34	4	1	farmer		primary/jhs	married	17	8	3	2 or more	12	11	Normal	no			2	yes	negative		1		yes	negative			1	yes	negative			2	2	yes	fts	1	noprovision	0	yes	supplementaionfttodelivery	2	givennotasrecommended	1	notgiven	0	yes	donenor	1	checkedevrycont
30	2	1	other	Trader	primary/jhs	married	18	5	1	single_hb	11		Normal	no			1	yes	negative		1		yes	negative			1	yes	negative			1	1	yes	fts	1	noprovision	0	no		0	notgiven	0	notgiven	0	yes	donenor	1	checkedevrycont
37	2	1	civilservant		tertiary	married	11	10	2	2 or more	12	12	Normal	no			2	yes	negative		1		yes	negative			1	yes	negative			1	1	yes	fts	1	noprovision	0	no		0	givennotasrecommended	1	notgiven	0	no		0	checkedevrycont
31	2	0	other	Hairdresser	secondary	married	12	7	1	single_hb	8		abnormal	yes	yes	Multivitamins	2	yes	negative		1		no				0	yes	negative			1	1	yes	fts	1	noprovision	0	yes	supplementaionfttodelivery	2	notgiven	0	notgiven	0	yes	donenor	1	checkedevrycont
27	2	1	other	Trader	primary/jhs	single	15	6	1	single_hb	11		Normal	no			1	no			0		yes	negative			1	yes	negative			1	1	yes	fts	1	noprovision	0	yes	supplementaionfttodelivery	2	givennotasrecommended	1	notgiven	0	yes	donenor	1	checkedevrycont
18	1	0	unemployed		secondary	single	17	6	1	single_hb	10		abnormal	yes	no		0	yes	negative		1		yes	negative			1	yes	negative			1	1	yes	fts	1	noprovision	0	yes	supplementaionfttodelivery	2	notgiven	0	notgiven	0	no		0	checkedevrycont
25	1	0	farmer		none	married	14	6	1	single_hb	11		Normal	no			1	no			0		no				0	no					0	yes	fts	1	noprovision	0	no		0	notgiven	0	notgiven	0	no		0	checkedevrycont
28	2	0	civilservant		secondary	married	18	7	1	single_hb	11		Normal	no			1	yes	negative		1		yes	negative			1	yes	negative			1	1	yes	all	3	noprovision	0	no		0	notgiven	0	notgiven	0	yes	donenor	1	checkedevrycont
26	1	0	other	Teacher	tertiary	single	13	6	2	2 or more	11	10	abnormal	yes	no		0	no			0		no				0	no					0	yes	fts	1	noprovision	0	yes	supplementaionfttodelivery	2	notgiven	0	notgiven	0	no		0	checkedevrycont
36	5	4	pettytrading		primary/jhs	married	13	8	2	2 or more	10	12	abnormal	yes	no		0	yes	negative		1		yes	negative			1	yes	negative			1	1	yes	fts	1	lesssp maternaleducationmalaria	2	no		0	givennotasrecommended	1	given	1	no		0	checkedevrycont
30	2	1	other	Trader	primary/jhs	divorced	17	6	1	single_hb	12		Normal	no			1	no			0		no				0	no					0	no		0	noprovision	0	yes	supplementaionfttodelivery	2	notgiven	0	notgiven	0	no		0	checkedevrycont
33	2	0	farmer		none	married	15	5	2	2 or more	11	10	abnormal	yes	no		0	no			0		no				0	yes	negative			2	2	yes	all	3	noprovision	0	no		0	notgiven	0	notgiven	0	yes	donenor	1	checkedevrycont
24	1	0	pettytrading		secondary	single	13	7	1	single_hb	12		Normal	no			1	yes	negative		1		yes	negative			1	yes	negative			2	2	yes	all	3	noprovision	0	yes	supplementaionfttodelivery	2	notgiven	0	notgiven	0	no		0	checkedevrycont
29	2	0	pettytrading		primary/jhs	single	18	6	1	single_hb	11		Normal	no			1	yes	negative		1		yes	negative			1	yes	negative			1	1	yes	all	3	noprovision	0	no		0	notgiven	0	notgiven	0	yes	donenor	1	checkedevrycont
28	1	0	other	Trader	primary/jhs	married	18	6	1	single_hb	11		Normal	no			1	yes	negative		1		yes	negative			1	yes	negative			1	1	yes	all	3	noprovision	0	no		0	notgiven	0	notgiven	0	yes	donenor	1	checkedevrycont
31	2	0	other	Trader	none	married	17	6	2	2 or more	11	9	abnormal	yes	no		0	yes	negative		1		yes	negative			1	yes	negative			2	2	yes	all	3	noprovision	0	yes	supplementaionfttodelivery	2	givennotasrecommended	1	given	1	yes	donenor	1	checkedevrycont
42	1	0	pettytrading		primary/jhs	married	12	8	2	2 or more	10	9	abnormal	yes	yes	Folic acid Multivitamin B complex	2	yes	negative		1		yes	negative			1	yes	negative			2	2	yes	as tts	2	lesssp maternaleducationmalaria	2	no		0	givennotasrecommended	1	notgiven	0	yes	donenor	1	checkedevrycont
30	1	0	other	Trader	none	single	13	5	2	2 or more	12	11	Normal	no			2	no			0		no				0	no					0	yes	all	3	noprovision	0	yes	supplementaionfttodelivery	2	notgiven	0	notgiven	0	no		0	checkedevrycont
26	1	0	pettytrading		primary/jhs	married	19	6	1	single_hb	11		Normal	no			1	yes	negative		1		yes	negative			1	yes	negative			1	1	yes	fts	1	noprovision	0	yes	supplementaionfttodelivery	2	notgiven	0	notgiven	0	yes	donenor	1	checkedevrycont
31	2	1	other	Seamstress	primary/jhs	married	14	8	2	2 or more	11	12	Normal	no			2	yes	negative		1		yes	negative			1	yes	negative			2	2	yes	fts tts	2	educatiomalariamorespprovisionitn	4	no		0	givennotasrecommended	1	given	1	no		0	checkedevrycont
36	4	1	farmer		primary/jhs	married	12	6	1	single_hb	12		Normal	no			1	yes	negative		1		yes	negative			1	yes	negative			1	1	yes	all	3	noprovision	0	no		0	notgiven	0	notgiven	0	yes	donenor	1	checkedevrycont
34	3	1	other	Trader	secondary	married	18	6	1	single_hb	12		Normal	no			1	yes	negative		1		yes	negative			1	yes	negative			1	1	yes	fts	1	noprovision	0	yes	supplementaionfttodelivery	2	notgiven	0	notgiven	0	no		0	checkedevrycont
28	2	1	civilservant		secondary	married	14	7	1	single_hb	11		Normal	no			1	yes	negative		1		yes	negative			1	yes	negative			1	1	yes	fts	1	noprovision	0	no		0	notgiven	0	notgiven	0	no		0	checkedevrycont
31	1	0	other	Trader	secondary	single	13	7	1	single_hb	11		Normal	no			1	no			0		no				0	no					0	yes	all	3	noprovision	0	no		0	notgiven	0	notgiven	0	no		0	checkedevrycont
33	2	1	pettytrading		primary/jhs	married	16	6	1	single_hb	12		Normal	no			1	yes	negative		1		no				0	no					0	yes	fts	1	noprovision	0	yes	supplementaionfttodelivery	2	notgiven	0	notgiven	0	yes	donenor	1	checkedevrycont
29	2	0	other	Teacher	tertiary	married	14	7	2	2 or more	12	11	Normal	no			2	yes	negative		1		yes	negative			1	yes	negative			2	2	yes	fts	1	noprovision	0	no		0	notgiven	0	notgiven	0	yes	donenor	1	checkedevrycont
35	3	1	other	Trading	secondary	married	12	7	3	2 or more	11	11	Normal	no			2	yes	negative		1		yes	negative			1	no					0	yes	all	3	noprovision	0	yes	supplementaionfttodelivery	2	notgiven	0	notgiven	0	no		0	checkedevrycont
27	4	2	other	Midwife	tertiary	married	11	10	2	2 or more	11	10	abnormal	yes	no		0	yes	negative		1		yes	negative			1	yes	negative			1	1	yes	fts tts	2	educatiomalariamorespprovisionitn	4	yes	supplementaionfttodelivery	2	givenasrecommended	2	given	1	yes	donenor	1	checkedevrycont
30	2	0	other	Trader	primary/jhs	married	19	7	1	single_hb	12		Normal	no			1	no			0		no				0	no					0	yes	fts	1	noprovision	0	yes	supplementaionfttodelivery	2	givennotasrecommended	1	notgiven	0	no		0	checkedevrycont
27	2	1	unemployed		primary/jhs	single	17	6	1	single_hb	11		Normal	no			1	no			0		no				0	no					0	yes	all	3	noprovision	0	yes	supplementaionfttodelivery	2	notgiven	0	notgiven	0	no		0	checkedevrycont
29	2	0	civilservant		tertiary	married	13	7	1	single_hb	12		Normal	no			1	yes	negative		1		yes	negative			1	yes	negative			2	2	yes	fts	1	noprovision	0	no		0	givennotasrecommended	1	notgiven	0	yes	donenor	1	checkedevrycont
29	4	3	civilservant		tertiary	single	11	8	3	2 or more	11	10	abnormal	yes	no		0	yes	negative		1		yes	negative			1	yes	negative			1	1	yes	fts tts	2	educatiomalariamorespprovisionitn	4	no		0	givennotasrecommended	1	notgiven	0	no		0	checkedevrycont
23	1	0	unemployed		primary/jhs	married	12	8	2	2 or more	8	8	abnormal	yes	yes	Folic acid Multivitamin B complex	2	yes	negative		1		yes	negative			1	yes	negative			1	1	yes	fts tts	2	moresp maternaleducationmalaria	3	yes	latesuppbreakpoorcompiance	1	givennotasrecommended	1	notgiven	0	no		0	checkedevrycont
28	1	0	other	Banker	tertiary	married	18	6	2	2 or more	12	11	Normal	no			2	yes	negative		1		yes	negative			1	yes	negative			1	1	yes	all	3	noprovision	0	no		0	notgiven	0	notgiven	0	yes	donenor	1	checkedevrycont
41	5	3	pettytrading		primary/jhs	married	12	8	1	single_hb	12		Normal	no			1	yes	negative		1		yes	negative			1	yes	negative			2	2	no		0	noprovision	0	no		0	notgiven	0	notgiven	0	no		0	checkedevrycont
37	2	0	other	Trading	secondary	married	13	6	2	2 or more	11	10	abnormal	yes	no		0	yes	negative		1		yes	negative			1	yes	negative			2	2	yes	fts	1	noprovision	0	no		0	notgiven	0	notgiven	0	yes	donenor	1	checkedevrycont
19	1	0	unemployed		secondary	single	17	6	1	single_hb	11		Normal	no			1	no			0		no				0	no					0	no		0	noprovision	0	no		0	notgiven	0	notgiven	0	no		0	checkedevrycont
31	2	1	pettytrading		secondary	single	12	7	2	2 or more	11	10	abnormal	yes	no		0	yes	negative		1		yes	negative			1	no					0	yes	fts	1	noprovision	0	no		0	notgiven	0	notgiven	0	no		0	checkedevrycont
29	2	0	other	Trader	primary/jhs	married	17	6	1	single_hb	11		Normal	no			1	yes	negative		1		no				0	no					0	yes	fts	1	noprovision	0	yes	supplementaionfttodelivery	2	givennotasrecommended	1	notgiven	0	yes	donenor	1	checkedevrycont
38	8	3	pettytrading		primary/jhs	married	8	8	2	2 or more	11	9	abnormal	yes	no		0	yes	negative		1		yes	negative			1	yes	negative			1	1	yes	all	3	noprovision	0	no		0	givennotasrecommended	1	notgiven	0	no		0	checkedevrycont
17	1	0	unemployed		none	single	24	3	1	single_hb	11		Normal	no			1	no			0		no				0	no					0	no		0	noprovision	0	no		0	notgiven	0	notgiven	0	no		0	checkedsomcont
29	3	1	other	Trader	primary/jhs	married	19	7	2	2 or more	12	11	Normal	no			2	yes	negative		1		yes	negative			1	yes	negative			1	1	yes	all	3	noprovision	0	yes	supplementaionfttodelivery	2	givennotasrecommended	1	notgiven	0	yes	donenor	1	checkedsomcont
36	4	2	farmer		primary/jhs	married	13	7	1	single_hb	12		Normal	no			1	no			0		yes	negative			1	yes	negative			2	2	yes	fts	1	noprovision	0	yes	supplementaionfttodelivery	2	notgiven	0	notgiven	0	yes	donenor	1	checkedevrycont
42	6	5	civilservant		tertiary	married	7	11	1	single_hb	11		Normal	no			1	no			0		yes	negative			1	yes	negative			2	2	yes	all	3	noprovision	0	yes	supplementaionfttodelivery	2	givenasrecommended	2	notgiven	0	no		0	checkedevrycont
38	3	0	farmer		primary/jhs	married	8	8	1	single_hb	12		Normal	no			1	yes	negative		1		yes	negative			1	yes	negative			2	2	yes	all	3	noprovision	0	no		0	givennotasrecommended	1	notgiven	0	no		0	checkedevrycont
32	2	1	farmer		primary/jhs	married	10	8	1	single_hb	11			no			1	yes	negative		1		yes	negative			1	yes	negative			1	1	yes	all	3	noprovision	0	no		0	notgiven	0	notgiven	0	no		0	checkedevrycont
29	2	1	other	Secretary	secondary	married	11	11	3	2 or more	11	9	abnormal	yes	no		0	yes	negative		1		yes	negative			1	yes	negative			1	1	yes	fts	1	noprovision	0	no		0	givennotasrecommended	1	notgiven	0	yes	donenor	1	checkedevrycont
30	2	1	pettytrading		secondary	married	13	8	3	2 or more	11	9	abnormal	yes	no		0	no			0		yes	negative			1	yes	negative			1	1	yes	fts	1	noprovision	0	yes	supplementaionfttodelivery	2	notgiven	0	notgiven	0	yes	donenor	1	checkedevrycont
29	2	1	pettytrading		secondary	married	18	7	1	single_hb	12		Normal	no			1	yes	negative		1		yes	negative			1	yes	negative			1	1	no		0	noprovision	0	no		0	notgiven	0	notgiven	0	yes	donenor	1	checkedevrycont
31	2	0	other	Hairdresser	secondary	married	17	7	1	single_hb	11		Normal	no			1	yes	negative		1		no				0	no					0	yes	fts	1	noprovision	0	yes	supplementaionfttodelivery	2	notgiven	0	notgiven	0	yes	donenor	1	checkedevrycont
25	2	1	unemployed		primary/jhs	married	11	13	3	2 or more	11	9	abnormal	yes	no		0	yes	negative		1		yes	negative			1	yes	negative			1	1	no		0	noprovision	0	yes	supplementaionfttodelivery	2	givenasrecommended	2	given	1	yes	donenor	1	checkedevrycont
35	3	1	other	Trading	primary/jhs	married	14	9	2	2 or more	12	11	Normal	no			2	yes	negative		1		yes	negative			1	yes	negative			2	2	yes	all	3	noprovision	0	yes	supplementaionfttodelivery	2	givennotasrecommended	1	notgiven	0	no		0	checkedevrycont
36	3	1	other	Trading	tertiary	married	16	7	1	single_hb	11		Normal	no			1	no			0		no				0	yes	negative			1	1	yes	fts	1	noprovision	0	no		0	givennotasrecommended	1	notgiven	0	no		0	checkedevrycont
25	2	0	unemployed		none	married	15	6	1	single_hb	12		Normal	no			1	no			0		no				0	no					0	yes	fts	1	noprovision	0	yes	supplementaionfttodelivery	2	notgiven	0	notgiven	0	yes	donenor	1	checkedevrycont
40	6	3	farmer		primary/jhs	married	11	10	2	2 or more	12	12	Normal	no			2	yes	negative		1		yes	negative			1	yes	negative			2	2	yes	all	3	noprovision	0	yes	supplementaionfttodelivery	2	givenasrecommended	2	notgiven	0	no		0	checkedevrycont
29	2	0	civilservant		tertiary	married	13	9	1	single_hb	11		Normal	no			1	yes	negative		1		yes	negative			1	yes	negative			1	1	yes	fts	1	noprovision	0	yes	supplementaionfttodelivery	2	givenasrecommended	2	notgiven	0	no		0	checkedevrycont
21	1	0	pettytrading		primary/jhs	single	13	6	1	single_hb	13		Normal	no			1	yes	negative		1		yes	negative			1	yes	negative			1	1	yes	all	3	noprovision	0	no		0	notgiven	0	notgiven	0	yes	donenor	1	checkedevrycont
31	2	0	other	Trader	secondary	married	13	7	1	single_hb	12		Normal	no			1	no			0		yes	negative			1	yes	negative			1	1	yes	all	3	noprovision	0	no		0	notgiven	0	notgiven	0	no		0	checkedevrycont
32	2	0	other	Teacher	tertiary	married	6	7	1	single_hb	12		Normal	no			1	yes	negative		1		yes	negative			1	yes	negative			1	1	yes	fts	1	noprovision	0	yes	supplementaionfttodelivery	2	notgiven	0	notgiven	0	yes	donenor	1	checkedevrycont
28	1	0	unemployed		secondary	married	8	8	3	2 or more	10	8	abnormal	yes	yes	Multivitamin	2	yes	negative		1		no				0	yes	negative			1	1	yes	fts	1	noprovision	0	yes	supplementaionfttodelivery	2	notgiven	0	notgiven	0	yes	tremaftabnorresults	1	checkedevrycont
37	3	1	other	Nurse	tertiary	married	6	8	2	2 or more	12	13	Normal	no			2	yes	negative		1		yes	negative			1	yes	negative			1	1	yes	all	3	noprovision	0	yes	supplementaionfttodelivery	2	givenasrecommended	2	notgiven	0	yes	donenor	1	checkedevrycont
38	6	2	unemployed		none	married	12	8	2	2 or more	11	9	abnormal	yes	yes	Folic acid Zincofer	2	yes	negative		1		yes	negative			1	yes	negative			1	1	yes	fts tts	2	educatiomalariamorespprovisionitn	4	yes	latesuppbreakpoorcompiance	1	givenasrecommended	2	notgiven	0	yes	tremaftabnorresults	1	checkedsomcont
25	3	0	unemployed		tertiary	single	14	12	3	2 or more	12	11	Normal	no			2	yes	negative		1		yes	negative			1	yes	negative			2	2	yes	fts tts	2	educatiomalariamorespprovisionitn	4	yes	supplementaionfttodelivery	2	givenasrecommended	2	notgiven	0	yes	tremaftabnorresults	1	checkedevrycont
28	1	0	other	Trading	tertiary	married	23	7	2	2 or more	10	11	abnormal	yes	no		0	yes	negative		1		yes	negative			1	yes	negative			2	2	yes	all	3	noprovision	0	yes	supplementaionfttodelivery	2	givennotasrecommended	1	notgiven	0	no		0	checkedevrycont
30	3	0	other	Seamstress	primary/jhs	single	23	9	2	2 or more	9	11	abnormal	yes	yes	Feroglobin	2	yes	negative		1		yes	positive	no		0	yes	negative			2	2	yes	fts tts	2	moresp maternaleducationmalaria	3	yes	latesuppbreakpoorcompiance	1	givenasrecommended	2	given	1	yes	tremaftabnorresults	1	checkedevrycont
31	3	1	other	Trader	primary/jhs	married	9	6	1	single_hb	13		Normal	no			1	no			0		no				0	no					0	yes	fts	1	noprovision	0	yes	supplementaionfttodelivery	2	notgiven	0	notgiven	0	no		0	checkedevrycont
31	3	1	pettytrading		primary/jhs	married	11	8	2	2 or more	11	11	Normal	no			2	yes	negative		1		yes	positive	no		0	yes	negative			1	1	yes	fts tts	2	lesssp maternaleducationmalaria	2	yes	latesuppbreakpoorcompiance	1	givennotasrecommended	1	notgiven	0	yes	donenor	1	checkedevrycont
40	5	2	civilservant		tertiary	married	12	13	1	single_hb	11		Normal	no			1	yes	negative		1		yes	negative			1	yes	negative			2	2	yes	fts tts	2	educatiomalariamorespprovisionitn	4	yes	supplementaionfttodelivery	2	givenasrecommended	2	given	1	yes	donenor	1	checkedevrycont
20	1	0	unemployed		primary/jhs	married	15	7	1	single_hb	13		Normal	no			1	no			0		no				0	no					0	no		0	noprovision	0	no		0	notgiven	0	notgiven	0	yes	donenor	1	checkedevrycont
36	2	0	farmer		primary/jhs	married	13	7	1	single_hb	12		Normal	no			1	no			0		no				0	no					0	yes	fts	1	noprovision	0	yes	supplementaionfttodelivery	2	notgiven	0	notgiven	0	yes	donenor	1	checkedevrycont
38	5	4	pettytrading		primary/jhs	married	11	8	2	2 or more	11	13	Normal	no			2	yes	negative		1		yes	negative			1	yes	negative			1	1	yes	fts tts	2	educatiomalariamorespprovisionitn	4	yes	latesuppbreakpoorcompiance	1	givennotasrecommended	1	given	1	yes	donenor	1	checkedevrycont
34	5	1	other	Pedicurist	primary/jhs	single	14	12	2	2 or more	11	11	Normal	no			2	yes	negative		1		yes	negative			1	yes	negative			2	2	yes	all	3	educatiomalariamorespprovisionitn	4	yes	supplementaionfttodelivery	2	givenasrecommended	2	notgiven	0	yes	tremaftabnorresults	1	checkedevrycont
25	1	0	unemployed		secondary	married	8	7	1	single_hb	13		Normal	no			1	no			0		no				0	yes	negative			2	2	yes	fts	1	noprovision	0	no		0	notgiven	0	notgiven	0	no		0	checkedevrycont
21	1	0	unemployed		primary/jhs	single	24	3	1	single_hb	11		Normal	no			1	no			0		no				0	no					0	no		0	noprovision	0	no		0	notgiven	0	notgiven	0	no		0	checkedevrycont
31	2	0	other	Trader	primary/jhs	married	10	7	1	single_hb	12		Normal	no			1	yes	negative		1		yes	negative			1	yes	negative			1	1	yes	all	3	noprovision	0	no		0	notgiven	0	notgiven	0	yes	donenor	1	checkedevrycont
37	7	4	pettytrading		primary/jhs	married	7	8	2	2 or more	11	12	Normal	no			2	yes	negative		1		yes	negative			1	yes	negative			1	1	yes	fts tts	2	educatiomalariamorespprovisionitn	4	no		0	givennotasrecommended	1	given	1	no		0	checkedevrycont
29	2	0	other	Trader	secondary	married	14	7	1	single_hb	12		Normal	no			1	yes	negative		1		no				0	no					0	yes	fts	1	noprovision	0	yes	supplementaionfttodelivery	2	notgiven	0	notgiven	0	no		0	checkedevrycont
31	3	1	other	Trading	primary/jhs	married	10	6	1	single_hb	13		Normal	no			1	no			0		no				0	no					0	yes	all	3	noprovision	0	no		0	notgiven	0	notgiven	0	no		0	checkedevrycont
34	5	1	pettytrading		primary/jhs	cohabiting	15	12	2	2 or more	11	11	Normal	no			2	yes	negative		1		yes	negative			1	yes	negative			2	2	yes	all	3	educatiomalariamorespprovisionitn	4	yes	supplementaionfttodelivery	2	givennotasrecommended	1	given	1	yes	tremaftabnorresults	1	checkedevrycont
36	4	3	other	Catering	tertiary	married	13	8	2	2 or more	12	12	Normal	no			2	yes	negative		1		yes	negative			1	yes	negative			2	2	yes	fts tts	2	educatiomalariamorespprovisionitn	4	yes	supplementaionfttodelivery	2	givenasrecommended	2	given	1	yes	donenor	1	checkedevrycont
33	1	0	other	Banker	tertiary	married	12	7	2	2 or more	8	11	abnormal	yes	no		0	yes	negative		1		no				0	yes	negative			1	1	yes	all	3	noprovision	0	yes	supplementaionfttodelivery	2	notgiven	0	notgiven	0	yes	donenor	1	checkedevrycont
34	2	1	pettytrading		primary/jhs	single	9	9	4	2 or more	11	11	Normal	no			2	yes	negative		1		yes	negative			1	yes	negative			1	1	yes	all	3	noprovision	0	no		0	givenasrecommended	2	notgiven	0	yes	donenor	1	checkedevrycont
36	5	3	civilservant		secondary	married	12	11	1	single_hb	11		Normal	no			1	yes	negative		1		yes	negative			1	yes	negative			2	2	no		0	noprovision	0	no		0	givennotasrecommended	1	notgiven	0	no		0	checkedevrycont
19	1	0	other	Apprentice (hairdresser )	primary/jhs	single	15	6	1	single_hb	13		Normal	no			1	yes	negative		1		yes	negative			1	yes	negative			1	1	yes	fts	1	noprovision	0	yes	supplementaionfttodelivery	2	notgiven	0	notgiven	0	yes	donenor	1	checkedevrycont
34	2	0	other	Teacher	tertiary	married	13	6	1	single_hb	13		Normal	no			1	yes	negative		1		yes	negative			1	yes	negative			2	2	yes	all	3	noprovision	0	yes	supplementaionfttodelivery	2	givennotasrecommended	1	notgiven	0	yes	donenor	1	checkedevrycont
33	3	2	civilservant		tertiary	married	13	8	1	single_hb	11		Normal	no			1	no			0		no				0	no					0	no		0	noprovision	0	no		0	notgiven	0	notgiven	0	no		0	checkedevrycont
19	2	0	other	Hairdresser	primary/jhs	cohabiting	12	8	2	2 or more	11	11	Normal	no			2	yes	negative		1		yes	negative			1	yes	negative			1	1	no		0	noprovision	0	no		0	givenasrecommended	2	given	1	no		0	checkedevrycont
27	1	0	other	Trader	secondary	single	16	7	1	single_hb	13		Normal	no			1	no			0		no				0	no					0	no		0	noprovision	0	yes	supplementaionfttodelivery	2	notgiven	0	notgiven	0	no		0	checkedevrycont
27	5	3	pettytrading		primary/jhs	married	11	8	2	2 or more	11	12	Normal	no			2	yes	negative		1		yes	negative			1	yes	negative			1	1	no		0	lesssp maternaleducationmalaria	2	no		0	givennotasrecommended	1	notgiven	0	no		0	checkedevrycont
27	6	4	pettytrading		primary/jhs	married	15	8	2	2 or more	8	10	abnormal	yes	no		0	yes	negative		1		yes	negative			1	no					0	yes	fts tts	2	lesssp maternaleducationmalaria	2	no		0	givennotasrecommended	1	notgiven	0	no		0	checkedevrycont
26	4	2	other	Student	tertiary	single	8	8	2	2 or more	12	12	Normal	no			2	yes	negative		1		yes	negative			1	yes	negative			1	1	yes	fts tts	2	lesssp maternaleducationmalaria	2	yes	latesuppbreakpoorcompiance	1	givenasrecommended	2	given	1	no		0	checkedevrycont
30	3	1	civilservant		tertiary	married	13	8	3	2 or more	12	11	Normal	no			2	yes	negative		1		yes	negative			1	yes	negative			1	1	yes	fts tts	2	educatiomalariamorespprovisionitn	4	yes	supplementaionfttodelivery	2	givennotasrecommended	1	notgiven	0	yes	donenor	1	checkedevrycont
31	1	0	civilservant		tertiary	married	18	7	1	single_hb	12		Normal	no			1	yes	negative		1		yes	negative			1	yes	negative			2	2	yes	all	3	noprovision	0	no		0	notgiven	0	notgiven	0	no		0	checkedevrycont
27	1	0	other	Hairdresser	primary/jhs	single	10	9	1	single_hb	12		Normal	no			1	yes	positive	no	0		yes	negative			1	yes	negative			1	1	no		0	educatiomalariamorespprovisionitn	4	no		0	givennotasrecommended	1	notgiven	0	no		0	checkedevrycont
35	2	0	farmer		primary/jhs	married	12	5	1	single_hb	13		Normal	no			1	yes	positive	no	0		yes	negative			1	yes	negative			1	1	yes	all	3	noprovision	0	no		0	givennotasrecommended	1	notgiven	0	yes	donenor	1	checkedevrycont
27	3	1	civilservant		tertiary	married	17	7	1	single_hb	13		Normal	no			1	no			0		no				0	yes	negative			1	1	yes	fts	1	noprovision	0	yes	supplementaionfttodelivery	2	givennotasrecommended	1	notgiven	0	yes	donenor	1	checkedevrycont
33	1	0	other	Banker	tertiary	married	13	6	2	2 or more	9	11	abnormal	yes	no		0	yes	negative		1		no				0	yes	negative			1	1	yes	fts	1	noprovision	0	yes	supplementaionfttodelivery	2	notgiven	0	notgiven	0	yes	donenor	1	checkedevrycont
28	2	0	other	Teacher	tertiary	married	17	6	1	single_hb	13		Normal	no			1	yes	negative		1		yes	negative			1	yes	negative			1	1	yes	fts	1	noprovision	0	no		0	notgiven	0	notgiven	0	yes	donenor	1	checkedevrycont
28	1	0	other	Trader	primary/jhs	single	13	7	1	single_hb	11		Normal	no			1	no			0		no				0	no					0	yes	fts	1	noprovision	0	no		0	givennotasrecommended	1	notgiven	0	no		0	checkedevrycont
34	5	1	other	Perdicurist	primary/jhs	single	13	12	2	2 or more	11	11	Normal	no			2	yes	negative		1		yes	negative			1	yes	negative			2	2	yes	fts tts	2	moresp maternaleducationmalaria	3	no		0	givennotasrecommended	1	notgiven	0	yes	tremaftabnorresults	1	checkedevrycont
23	1	0	other	Student	tertiary	married	16	6	1	single_hb	12		Normal	no			1	no			0		no				0	yes	negative			1	1	yes	fts	1	noprovision	0	yes	supplementaionfttodelivery	2	givennotasrecommended	1	notgiven	0	yes	donenor	1	checkedevrycont
41	5	4	pettytrading		primary/jhs	married	11	8	2	2 or more	12	11	Normal	no			2	yes	negative		1		yes	negative			1	yes	negative			2	2	yes	fts tts	2	lesssp maternaleducationmalaria	2	yes	latesuppbreakpoorcompiance	1	givennotasrecommended	1	given	1	no		0	checkedevrycont
33	3	1	farmer		primary/jhs	married	14	6	1	single_hb	12		Normal	no			1	yes	negative		1		yes	negative			1	yes	negative			1	1	yes	fts	1	noprovision	0	yes	supplementaionfttodelivery	2	notgiven	0	notgiven	0	yes	donenor	1	checkedevrycont
33	3	1	other	Trader	primary/jhs	married	17	6	2	2 or more	12	11	Normal	no			2	yes	negative		1		yes	negative			1	yes	negative			1	1	yes	fts	1	noprovision	0	yes	supplementaionfttodelivery	2	notgiven	0	notgiven	0	yes	donenor	1	checkedevrycont
31	4	2	pettytrading		primary/jhs	married	12	9	2	2 or more	10	12	abnormal	yes	no		0	yes	negative		1		yes	negative			1	yes	negative			1	1	yes	fts	1	lesssp maternaleducationmalaria	2	yes	supplementaionfttodelivery	2	givennotasrecommended	1	notgiven	0	no		0	checkedevrycont
28	1	0	civilservant		secondary	single	12	7	1	single_hb	9		abnormal	yes	yes	Multivitamins	2	yes	negative		1		yes	negative			1	yes	negative			1	1	yes	fts	1	noprovision	0	yes	supplementaionfttodelivery	2	notgiven	0	notgiven	0	yes	donenor	1	checkedevrycont
23	1	0	other	Student	tertiary	single	12	8	2	2 or more	10	10	abnormal	yes	no		0	yes	negative		1		yes	negative			1	yes	negative			1	1	yes	fts tts	2	educatiomalariamorespprovisionitn	4	yes	supplementaionfttodelivery	2	givennotasrecommended	1	notgiven	0	yes	donenor	1	checkedevrycont
31	1	0	other	Trading	secondary	single	17	7	2	2 or more	10	12	abnormal	yes	no		0	yes	negative		1		yes	negative			1	yes	negative			1	1	yes	fts	1	noprovision	0	yes	supplementaionfttodelivery	2	givennotasrecommended	1	notgiven	0	yes	donenor	1	checkedevrycont
38	5	4	pettytrading		primary/jhs	married	12	10	3	2 or more	12	11	Normal	no			2	yes	negative		1		yes	negative			1	yes	negative			1	1	yes	all	3	moresp maternaleducationmalaria	3	no		0	givennotasrecommended	1	notgiven	0	yes	tremaftabnorresults	1	checkedevrycont
43	3	2	civilservant		tertiary	married	13	12	2	2 or more	11	11	Normal	no			2	yes	negative		1		yes	negative			1	yes	negative			2	2	yes	fts tts	2	lesssp maternaleducationmalaria	2	no		0	givennotasrecommended	1	notgiven	0	yes	donenor	1	checkedevrycont
17	1	0	other	Student	secondary	single	13	9	2	2 or more	11	11	Normal	no			2	yes	negative		1		yes	negative			1	yes	negative			1	1	yes	fts tts	2	educatiomalariamorespprovisionitn	4	yes	supplementaionfttodelivery	2	givenasrecommended	2	given	1	yes	donenor	1	checkedevrycont
34	3	1	pettytrading		primary/jhs	married	11	8	1	single_hb	12		Normal	no			1	yes	negative		1		yes	negative			1	yes	negative			2	2	yes	fts tts	2	lesssp maternaleducationmalaria	2	yes	latesuppbreakpoorcompiance	1	givennotasrecommended	1	notgiven	0	yes	donenor	1	checkedevrycont
41	6	4	farmer		none	married	9	10	2	2 or more	10	12	abnormal	yes	no		0	yes	negative		1		yes	negative			1	yes	negative			1	1	yes	fts tts	2	moresp maternaleducationmalaria	3	yes	latesuppbreakpoorcompiance	1	givennotasrecommended	1	given	1	yes	donenor	1	checkedevrycont
26	2	1	pettytrading		secondary	married	12	9	2	2 or more	10	9	abnormal	yes	yes	Multivitamin B complex Folic acid	2	yes	negative		1		yes	negative			1	yes	negative			2	2	yes	fts tts	2	lesssp maternaleducationmalaria	2	yes	latesuppbreakpoorcompiance	1	givennotasrecommended	1	notgiven	0	yes	donenor	1	checkedevrycont
21	1	0	unemployed		secondary	single	16	6	1	single_hb	12		Normal	no			1	yes	negative		1		yes	negative			1	no					0	yes	fts	1	noprovision	0	no		0	notgiven	0	notgiven	0	yes	donenor	1	checkedevrycont
32	2	1	unemployed		tertiary	married	13	7	1	single_hb	11		Normal	no			1	yes	negative		1		yes	negative			1	yes	negative			1	1	yes	all	3	noprovision	0	no		0	givenasrecommended	2	given	1	yes	donenor	1	checkedevrycont
33	3	0	farmer		none	married	17	7	1	single_hb	12		Normal	no			1	yes	negative		1		yes	negative			1	yes	negative			1	1	yes	fts	1	noprovision	0	no		0	givennotasrecommended	1	notgiven	0	no		0	checkedevrycont
29	2	0	other	Trader	primary/jhs	married	15	6	2	2 or more	10	11	abnormal	yes	no		0	yes	negative		1		yes	negative			1	yes	negative			1	1	yes	fts	1	noprovision	0	yes	supplementaionfttodelivery	2	givennotasrecommended	1	notgiven	0	yes	donenor	1	checkedevrycont
32	1	0	pettytrading		primary/jhs	single	15	7	1	single_hb	11		Normal	no			1	no			0		no				0	yes	negative			2	2	yes	fts	1	noprovision	0	yes	supplementaionfttodelivery	2	notgiven	0	notgiven	0	yes	donenor	1	checkedevrycont
29	3	2	civilservant		tertiary	married	11	10	2	2 or more	11	11	Normal	no			2	yes	negative		1		yes	negative			1	yes	negative			2	2	yes	fts tts	2	lesssp maternaleducationmalaria	2	yes	latesuppbreakpoorcompiance	1	givennotasrecommended	1	notgiven	0	yes	donenor	1	checkedevrycont
38	4	2	civilservant		tertiary	married	12	8	2	2 or more	11	11	Normal	no			2	yes	negative		1		yes	negative			1	yes	negative			1	1	yes	fts tts	2	educatiomalariamorespprovisionitn	4	yes	latesuppbreakpoorcompiance	1	givenasrecommended	2	notgiven	0	yes	donenor	1	checkedevrycont
27	1	0	other	Trader	primary/jhs	single	18	7	1	single_hb	13		Normal	no			1	no			0		no				0	no					0	yes	fts	1	noprovision	0	no		0	notgiven	0	notgiven	0	no		0	checkedevrycont
40	5	4	pettytrading		primary/jhs	married	11	12	3	2 or more	11	11	Normal	no			2	yes	negative		1		yes	negative			1	yes	negative			2	2	yes	fts tts	2	educatiomalariamorespprovisionitn	4	yes	latesuppbreakpoorcompiance	1	givennotasrecommended	1	notgiven	0	no		0	checkedevrycont
27	4	2	civilservant		tertiary	married	11	9	2	2 or more	12	12	Normal	no			2	yes	negative		1		yes	negative			1	yes	negative			2	2	yes	fts tts	2	educatiomalariamorespprovisionitn	4	yes	latesuppbreakpoorcompiance	1	givennotasrecommended	1	notgiven	0	yes	donenor	1	checkedevrycont
33	2	1	civilservant		tertiary	married	13	10	2	2 or more	11	11	Normal	no			2	yes	negative		1		yes	negative			1	yes	negative			1	1	yes	fts tts	2	lesssp maternaleducationmalaria	2	no		0	givennotasrecommended	1	notgiven	0	yes	donenor	1	checkedevrycont
41	4	3	civilservant		tertiary	married	13	8	2	2 or more	11	12	Normal	no			2	yes	negative		1		yes	negative			1	yes	negative			1	1	yes	fts tts	2	lesssp maternaleducationmalaria	2	yes	latesuppbreakpoorcompiance	1	givennotasrecommended	1	notgiven	0	yes	donenor	1	checkedevrycont
35	5	4	pettytrading		primary/jhs	married	12	9	2	2 or more	12	13	Normal	no			2	yes	negative		1		yes	negative			1	yes	negative			1	1	yes	fts tts	2	educatiomalariamorespprovisionitn	4	yes	latesuppbreakpoorcompiance	1	givennotasrecommended	1	given	1	yes	donenor	1	checkedevrycont
28	1	0	pettytrading		primary/jhs	single	16	6	1	single_hb	11		Normal	no			1	no			0		no				0	no					0	yes	all	3	noprovision	0	no		0	notgiven	0	notgiven	0	no		0	checkedevrycont
32	6	4	pettytrading		primary/jhs	married	8	11	2	2 or more	11	11	Normal	no			2	yes	negative		1		yes	negative			1	yes	negative			1	1	yes	fts tts	2	lesssp maternaleducationmalaria	2	yes	latesuppbreakpoorcompiance	1	givennotasrecommended	1	notgiven	0	yes	donenor	1	checkedevrycont
34	3	2	pettytrading		primary/jhs	married	13	9	2	2 or more	9	10	abnormal	yes	yes	Multivitamin B complex Folic acid	2	yes	negative		1		yes	negative			1	yes	negative			2	2	yes	fts tts	2	lesssp	1	yes	latesuppbreakpoorcompiance	1	givennotasrecommended	1	notgiven	0	yes	donenor	1	checkedevrycont
29	2	1	civilservant		secondary	married	12	7	1	single_hb	11		Normal	no			1	no			0		no				0	yes	negative			2	2	yes	fts	1	noprovision	0	no		0	notgiven	0	notgiven	0	no		0	checkedevrycont
31	2	0	other	Nurse	tertiary	married	20	5	2	2 or more	11	12	Normal	no			2	yes	negative		1		yes	negative			1	yes	negative			1	1	yes	all	3	noprovision	0	yes	supplementaionfttodelivery	2	givennotasrecommended	1	notgiven	0	yes	donenor	1	checkedevrycont
28	2	0	other	Trader	primary/jhs	married	17	7	1	single_hb	11		Normal	no			1	no			0		no				0	yes	negative			1	1	yes	fts	1	noprovision	0	no		0	notgiven	0	notgiven	0	no		0	checkedevrycont
22	1	0	unemployed		secondary	single	11	9	2	2 or more	10	11	abnormal	yes	no		0	yes	negative		1		no				0	yes	negative			2	2	yes	fts tts	2	lesssp maternaleducationmalaria	2	no	latesuppbreakpoorcompiance	0	givennotasrecommended	1	notgiven	0	yes	donenor	1	checkedevrycont
35	4	3	civilservant		tertiary	married	13	10	2	2 or more	11	12	Normal	no			2	yes	negative		1		yes	negative			1	yes	negative			2	2	yes	all	3	educatiomalariamorespprovisionitn	4	no		0	givennotasrecommended	1	given	1	yes	donenor	1	checkedevrycont
19	1	0	unemployed		primary/jhs	single	14	6	1	single_hb	12		Normal	no			1	yes	negative		1		no				0	yes	negative			1	1	yes	all	3	noprovision	0	no		0	notgiven	0	notgiven	0	no		0	checkedevrycont
28	1	0	other	Trader	secondary	single	17	1	3	2 or more	11	10	abnormal	yes	no		0	yes	negative		1		no				0	yes	negative			1	1	no		0	noprovision	0	no		0	notgiven	0	notgiven	0	no		0	checkedevrycont
27	3	2	civilservant		tertiary	married	10	10	2	2 or more	11	12	Normal	no			2	yes	negative		1		yes	negative			1	yes	negative			2	2	yes	fts tts	2	lesssp maternaleducationmalaria	2	yes	latesuppbreakpoorcompiance	1	givennotasrecommended	1	notgiven	0	yes	donenor	1	checkedevrycont
41	5	4	other	Food vendor	primary/jhs	married	15	12	3	2 or more	12	11	Normal	no			2	yes	negative		1		yes	negative			1	yes	negative			2	2	yes	fts tts	2	educatiomalariamorespprovisionitn	4	yes	latesuppbreakpoorcompiance	1	givennotasrecommended	1	given	1	yes	donenor	1	checkedevrycont
24	2	1	unemployed		secondary	married	12	8	2	2 or more	11	11	Normal	no			2	yes	negative		1		yes	negative			1	yes	negative			2	2	yes	fts tts	2	educatiomalariamorespprovisionitn	4	yes	latesuppbreakpoorcompiance	1	givennotasrecommended	1	notgiven	0	yes	donenor	1	checkedevrycont
32	3	2	pettytrading		secondary	married	12	8	1	single_hb	12		Normal	no			1	yes	negative		1		yes	negative			1	yes	negative			2	2	yes	fts	1	lesssp maternaleducationmalaria	2	no		0	givennotasrecommended	1	given	1	no		0	checkedevrycont
24	2	1	other	Nurse	tertiary	married	17	7	2	2 or more	11	12	Normal	no			2	yes	negative		1		yes	negative			1	no					0	yes	fts	1	noprovision	0	yes	supplementaionfttodelivery	2	givennotasrecommended	1	notgiven	0	no		0	checkedevrycont
28	1	0	civilservant		tertiary	married	11	9	2	2 or more	12	12	Normal	no			2	yes	negative		1		yes	negative			1	yes	negative			2	2	yes	fts tts	2	educatiomalariamorespprovisionitn	4	yes	latesuppbreakpoorcompiance	1	givennotasrecommended	1	notgiven	0	yes	donenor	1	checkedevrycont
31	3	1	other	Trader	primary/jhs	married	16	7	1	single_hb	12		Normal	no			1	yes	negative		1		no				0	yes	negative			1	1	yes	fts	1	noprovision	0	yes	supplementaionfttodelivery	2	givennotasrecommended	1	notgiven	0	yes	donenor	1	checkedevrycont
26	1	0	other	Nurse	tertiary	married	12	6	1	single_hb	13		Normal	no			1	yes	negative		1		yes	negative			1	yes	negative			1	1	yes	fts	1	noprovision	0	no		0	givennotasrecommended	1	notgiven	0	yes	donenor	1	checkedevrycont
29	1	0	pettytrading		secondary	married	14	6	1	single_hb	12		Normal	no			1	yes	negative		1		no				0	no					0	yes	fts	1	noprovision	0	yes	supplementaionfttodelivery	2	givennotasrecommended	1	notgiven	0	no		0	checkedevrycont
34	6	4	pettytrading		primary/jhs	married	14	10	2	2 or more	11	11	Normal	no			2	yes	negative		1		yes	negative			1	yes	negative			1	1	yes	fts tts	2	lesssp maternaleducationmalaria	2	no		0	givennotasrecommended	1	given	1	no		0	checkedevrycont
35	4	3	other	Food vendor	primary/jhs	married	13	9	2	2 or more	11	12	Normal	no			2	yes	negative		1		yes	negative			1	yes	negative			2	2	yes	fts tts	2	lesssp maternaleducationmalaria	2	yes	latesuppbreakpoorcompiance	1	givennotasrecommended	1	given	1	yes	donenor	1	checkedevrycont
29	2	1	civilservant		tertiary	married	13	8	2	2 or more	11	12	Normal	no			2	yes	negative		1		yes	negative			1	yes	negative			2	2	yes	fts tts	2	educatiomalariamorespprovisionitn	4	yes	latesuppbreakpoorcompiance	1	givenasrecommended	2	given	1	yes	donenor	1	checkedevrycont
19	1	0	pettytrading		none	single	16	7	1	single_hb	12		Normal	no			1	no			0		no				0	no					0	no		0	noprovision	0	yes	supplementaionfttodelivery	2	givennotasrecommended	1	notgiven	0	no		0	checkedevrycont
26	2	1	pettytrading		primary/jhs	married	12	8	2	2 or more	12	13	Normal	no			2	yes	negative		1		yes	negative			1	yes	negative			2	2	yes	fts tts	2	educatiomalariamorespprovisionitn	4	yes	supplementaionfttodelivery	2	givenasrecommended	2	given	1	yes	donenor	1	checkedevrycont
34	3	1	pettytrading		primary/jhs	married	13	9	3	2 or more	11	12	Normal	no			2	yes	negative		1		yes	negative			1	yes	negative			2	2	yes	fts tts	2	lesssp maternaleducationmalaria	2	no		0	givennotasrecommended	1	given	1	yes	donenor	1	checkedevrycont
25	1	0	civilservant		tertiary	married	14	8	3	2 or more	10	11	abnormal	yes	no		0	yes	negative		1		yes	negative			1	yes	negative			3	2	yes	fts tts	2	lesssp maternaleducationmalaria	2	yes	latesuppbreakpoorcompiance	1	givennotasrecommended	1	notgiven	0	no		0	checkedevrycont
37	5	3	other	Seamstress	secondary	married	12	10	2	2 or more	11	11	Normal	no			2	yes	negative		1		yes	negative			1	yes	negative			2	2	yes	fts tts	2	lesssp maternaleducationmalaria	2	yes	latesuppbreakpoorcompiance	1	givennotasrecommended	1	notgiven	0	yes	donenor	1	checkedevrycont
33	5	4	pettytrading		primary/jhs	married	10	10	2	2 or more	9	11	abnormal	yes	no		0	yes	negative		1		yes	negative			1	yes	negative			2	2	yes	fts tts	2	lesssp maternaleducationmalaria	2	yes	latesuppbreakpoorcompiance	1	givennotasrecommended	1	given	1	yes	donenor	1	checkedevrycont
33	2	0	other	Trading	secondary	married	12	6	1	single_hb	12		Normal	no			1	no			0		no				0	yes	negative			1	1	yes	fts	1	noprovision	0	yes	supplementaionfttodelivery	2	givennotasrecommended	1	notgiven	0	yes	donenor	1	checkedevrycont
41	7	5	pettytrading		primary/jhs	married	12	9	2	2 or more	10	11	abnormal	yes	no		0	no			0		no				0	yes	negative			1	1	yes	fts	1	lesssp maternaleducationmalaria	2	yes	latesuppbreakpoorcompiance	1	givennotasrecommended	1	notgiven	0	yes	donenor	1	checkedevrycont
28	4	3	other	Decorator	secondary	married	12	8	2	2 or more	11	11	Normal	no			2	yes	negative		1		yes	negative			1	yes	negative			1	1	yes	fts tts	2	lesssp maternaleducationmalaria	2	yes	latesuppbreakpoorcompiance	1	givennotasrecommended	1	notgiven	0	yes	donenor	1	checkedevrycont
25	2	1	civilservant		tertiary	married	11	12	3	2 or more	12	11	Normal	no			2	yes	negative		1		yes	negative			1	yes	negative			1	1	yes	fts tts	2	lesssp maternaleducationmalaria	2	no		0	givennotasrecommended	1	given	1	no		0	checkedevrycont
30	3	2	pettytrading		secondary	married	12	9	2	2 or more	11	11	Normal	no			2	yes	negative		1		yes	negative			1	yes	negative			2	2	yes	fts tts	2	lesssp maternaleducationmalaria	2	no		0	givennotasrecommended	1	notgiven	0	no		0	checkedevrycont
28	3	2	civilservant		tertiary	married	11	10	2	2 or more	11	11	Normal	no			2	yes	negative		1		yes	negative			1	yes	negative			1	1	yes	fts tts	2	lesssp maternaleducationmalaria	2	yes	latesuppbreakpoorcompiance	1	givennotasrecommended	1	notgiven	0	yes	donenor	1	checkedevrycont
36	4	2	pettytrading		primary/jhs	married	13	10	2	2 or more	11	11	Normal	no			2	yes	negative		1		yes	negative			1	yes	negative			1	1	yes	fts tts	2	lesssp maternaleducationmalaria	2	yes	latesuppbreakpoorcompiance	1	givennotasrecommended	1	given	1	no		0	checkedevrycont
39	4	2	pettytrading		primary/jhs	married	11	9	1	single_hb	12		Normal	no			1	yes	negative		1		yes	negative			1	yes	negative			2	2	yes	all	3	noprovision	0	no		0	notgiven	0	notgiven	0	yes	donenor	1	checkedevrycont
31	1	0	other	Trader	secondary	single	14	4	1	single_hb	11		Normal	no			1	no			0		no				0	no					0	yes	all	3	noprovision	0	no		0	givennotasrecommended	1	notgiven	0	no		0	checkedevrycont
39	4	3	civilservant		tertiary	married	14	9	1	single_hb	11		Normal	no			1	yes	negative		1		yes	negative			1	yes	negative			1	1	yes	all	3	noprovision	0	yes	supplementaionfttodelivery	2	notgiven	0	notgiven	0	no		0	checkedevrycont
21	1	0	unemployed		secondary	single	24	7	2	2 or more	11	9	abnormal	yes	no		0	yes	negative		1		yes	negative			1	yes	negative			1	1	yes	fts	1	noprovision	0	no		0	notgiven	0	notgiven	0	yes	donenor	1	checkedevrycont
31	3	1	other	Trading	primary/jhs	married	12	9	2	2 or more	12	13	Normal	no			2	yes	negative		1		yes	negative			1	yes	negative			1	1	yes	all	3	noprovision	0	yes	supplementaionfttodelivery	2	notgiven	0	notgiven	0	yes	donenor	1	checkedevrycont
30	2	0	other	Trader	primary/jhs	married	16	7	1	single_hb	12		Normal	no			1	yes	negative		1		no				0	no					0	yes	fts	1	noprovision	0	no		0	notgiven	0	notgiven	0	yes	donenor	1	checkedevrycont
34	2	1	pettytrading		secondary	single	10	8	2	2 or more	10	12	abnormal	yes	no		0	no			0		no				0	no					0	no		0	noprovision	0	no		0	givennotasrecommended	1	notgiven	0	no		0	checkedsomcont
37	3	2	farmer		primary/jhs	married	12	9	1	single_hb	11		Normal	no			1	yes	negative		1		yes	negative			1	yes	negative			2	2	yes	all	3	noprovision	0	no		0	notgiven	0	notgiven	0	no		0	checkedevrycont
32	2	0	civilservant	Teacher	tertiary	married	13	8	1	single_hb	12		Normal	no			1	yes	negative		1		yes	negative			1	yes	negative			1	1	yes	fts	1	noprovision	0	yes	supplementaionfttodelivery	2	givennotasrecommended	1	notgiven	0	no		0	checkedevrycont
39	4	2	other	Trader	primary/jhs	married	8	11	2	2 or more	11	11	Normal	no			2	yes	negative		1		yes	negative			1	yes	negative			1	1	yes	fts	1	noprovision	0	yes	supplementaionfttodelivery	2	notgiven	0	notgiven	0	no		0	checkedevrycont
35	2	1	farmer		primary/jhs	married	10	8	1	single_hb	12		Normal	no			1	yes	negative		1		yes	negative			1	yes	negative			1	1	yes	all	3	noprovision	0	yes	supplementaionfttodelivery	2	notgiven	0	notgiven	0	no		0	checkedevrycont
33	3	2	other	Trading	secondary	married	10	9	2	2 or more	11	11	Normal	no			2	yes	negative		1		yes	negative			1	yes	negative			1	1	no		0	noprovision	0	yes	supplementaionfttodelivery	2	givennotasrecommended	1	notgiven	0	yes	donenor	1	checkedevrycont
30	2	0	civilservant		tertiary	married	13	9	1	single_hb	11		Normal	no			1	yes	negative		1		yes	negative			1	yes	negative			1	1	yes	all	3	noprovision	0	yes	supplementaionfttodelivery	2	givennotasrecommended	1	notgiven	0	yes	donenor	1	checkedevrycont
37	3	1	pettytrading		secondary	married	10	8	1	single_hb	11		Normal	no			1	no			0		no				0	no					0	yes	all	3	noprovision	0	no		0	notgiven	0	notgiven	0	no		0	checkedevrycont
27	1	0	other	Teacher	tertiary	single	8	9	2	2 or more	12	11	Normal	no			2	yes	negative		1		yes	negative			1	yes	negative			1	1	yes	fts	1	noprovision	0	yes	supplementaionfttodelivery	2	notgiven	0	notgiven	0	yes	donenor	1	checkedevrycont
32	2	1	other	Trader	primary/jhs	married	16	11	2	2 or more	11	11	Normal	no			2	no			0		yes	negative			1	yes	negative			1	1	yes	fts	1	noprovision	0	no		0	givennotasrecommended	1	notgiven	0	no		0	checkedevrycont
26	1	0	other	Trading	tertiary	married	13	6	1	single_hb	12		Normal	no			1	yes	negative		1		no				0	yes	negative			1	1	yes	all	3	noprovision	0	no		0	notgiven	0	given	1	yes	donenor	1	checkedevrycont
25	1	0	other	Student	tertiary	married	19	6	1	single_hb	11		Normal	no			1	yes	negative		1		yes	negative			1	yes	negative			2	2	yes	fts	1	noprovision	0	no		0	givennotasrecommended	1	given	1	yes	donenor	1	checkedevrycont
32	2	1	civilservant		secondary	married	13	9	1	single_hb	11		Normal	no			1	yes	negative		1		yes	negative			1	yes	negative			1	1	yes	fts	1	noprovision	0	no		0	notgiven	0	notgiven	0	no		0	checkedevrycont
28	2	0	civilservant		tertiary	married	10	11	2	2 or more	11	11	Normal	no			2	yes	negative		1		yes	negative			1	yes	negative			1	1	yes	fts	1	noprovision	0	no		0	givennotasrecommended	1	notgiven	0	yes	donenor	1	checkedevrycont
27	1	0	other	Trader	secondary	single	9	9	2	2 or more	12	11	Normal	no			2	yes	negative		1		yes	negative			1	yes	negative			1	1	yes	fts	1	noprovision	0	yes	supplementaionfttodelivery	2	givennotasrecommended	1	notgiven	0	no		0	checkedevrycont
30	2	1	pettytrading		secondary	married	14	10	2	2 or more	11	12	Normal	no			2	yes	negative		1		yes	negative			1	yes	negative			1	1	yes	fts	1	noprovision	0	yes	supplementaionfttodelivery	2	givennotasrecommended	1	notgiven	0	yes	donenor	1	checkedevrycont
27	1	0	pettytrading		primary/jhs	single	13	7	1	single_hb	13		Normal	no			1	yes	negative		1		yes	negative			1	yes	negative			2	2	yes	all	3	noprovision	0	no		0	givennotasrecommended	1	notgiven	0	yes	donenor	1	checkedevrycont
31	2	1	farmer		primary/jhs	married	10	9	1	single_hb	11		Normal	no			1	yes	negative		1		yes	negative			1	yes	negative			1	1	yes	fts	1	noprovision	0	yes	supplementaionfttodelivery	2	givennotasrecommended	1	notgiven	0	yes	donenor	1	checkedevrycont
29	2	0	pettytrading		primary/jhs	married	11	9	1	single_hb	11		Normal	no			1	yes	negative		1		yes	negative			1	yes	negative			1	1	yes	fts	1	noprovision	0	yes	supplementaionfttodelivery	2	notgiven	0	notgiven	0	no		0	checkedevrycont
23	1	0	unemployed		secondary	single	12	8	2	2 or more	11	12	Normal	no			2	yes	negative		1		no				0	yes	negative			1	1	yes	all	3	noprovision	0	no		0	givennotasrecommended	1	notgiven	0	no		0	checkedevrycont
32	2	0	farmer		none	married	6	9	2	2 or more	11	11	Normal	no			2	yes	negative		1		yes	negative			1	yes	negative			1	1	yes	fts	1	noprovision	0	yes	latesuppbreakpoorcompiance	1	givennotasrecommended	1	notgiven	0	no		0	checkedevrycont
29	2	1	civilservant		tertiary	married	17	9	1	single_hb	12		Normal	no			1	yes	negative		1		yes	negative			1	yes	negative			1	1	yes	fts	1	noprovision	0	yes	supplementaionfttodelivery	2	notgiven	0	notgiven	0	yes	donenor	1	checkedevrycont
30	3	2	farmer		primary/jhs	married	12	11	2	2 or more	11	11	Normal	no			2	yes	negative		1		yes	negative			1	yes	negative			1	1	yes	all	3	noprovision	0	yes	supplementaionfttodelivery	2	givennotasrecommended	1	notgiven	0	yes	donenor	1	checkedevrycont
28	1	0	civilservant		tertiary	married	13	8	1	single_hb	10		abnormal	yes	no		0	yes	negative		1		yes	negative			1	yes	negative			1	1	yes	fts	1	noprovision	0	yes	supplementaionfttodelivery	2	notgiven	0	notgiven	0	no		0	checkedevrycont
36	3	2	other	Trader	secondary	married	12	12	1	single_hb	11		Normal	no			1	no			0		yes	negative			1	yes	negative			1	1	yes	all	3	noprovision	0	yes	supplementaionfttodelivery	2	notgiven	0	notgiven	0	yes	donenor	1	checkedevrycont
34	4	2	farmer		primary/jhs	widowed	19	6	1	single_hb	13		Normal	no			1	yes	negative		1		yes	negative			1	no					0	yes	fts	1	noprovision	0	yes	supplementaionfttodelivery	2	givennotasrecommended	1	notgiven	0	yes	donenor	1	checkedevrycont
25	1	0	unemployed		primary/jhs	single	11	11	3	2 or more	11	13	Normal	no			2	yes	negative		1		yes	negative			1	yes	negative			1	1	yes	fts	1	noprovision	0	yes	supplementaionfttodelivery	2	givennotasrecommended	1	notgiven	0	yes	donenor	1	checkedevrycont
24	1	0	unemployed		secondary	single	18	6	1	single_hb	13		Normal	no			1	yes	negative		1		no				0	no					0	yes	fts	1	noprovision	0	yes	supplementaionfttodelivery	2	givennotasrecommended	1	notgiven	0	yes	donenor	1	checkedevrycont
42	6	2	other	Trading	secondary	married	8	11	2	2 or more	11	12	Normal	no			2	yes	negative		1		yes	negative			1	yes	negative			1	1	yes	all	3	noprovision	0	yes	supplementaionfttodelivery	2	givennotasrecommended	1	given	1	yes	donenor	1	checkedevrycont
35	3	1	farmer		none	married	13	9	2	2 or more	12	11	Normal	no			2	yes	negative		1		yes	negative			1	yes	negative			1	1	yes	all	3	noprovision	0	no		0	givennotasrecommended	1	given	1	no		0	checkedevrycont
38	4	1	other	Teacher	tertiary	married	13	11	2	2 or more	11	11	Normal	no			2	yes	negative		1		yes	negative			1	yes	negative			1	1	yes	all	3	noprovision	0	yes	supplementaionfttodelivery	2	notgiven	0	notgiven	0	yes	donenor	1	checkedevrycont
19	1	0	unemployed		secondary	single	17	7	2	2 or more	8	11	abnormal	yes	no		0	yes	negative		1		yes	negative			1	yes	negative			1	1	yes	all	3	noprovision	0	no		0	givennotasrecommended	1	notgiven	0	yes	donenor	1	checkedevrycont
34	3	0	other	Trader	primary/jhs	married	10	8	1	single_hb	12		Normal	no			1	yes	negative		1		yes	negative			1	yes	negative			1	1	yes	fts	1	noprovision	0	no		0	notgiven	0	notgiven	0	yes	donenor	1	checkedevrycont
31	3	1	other	Nurse	tertiary	married	12	12	2	2 or more	11	12	Normal	no			2	yes	negative		1		yes	negative			1	yes	negative			2	2	yes	fts	1	noprovision	0	yes	supplementaionfttodelivery	2	givenasrecommended	2	notgiven	0	yes	donenor	1	checkedevrycont
32	2	1	civilservant		tertiary	single	11	9	1	single_hb	11		Normal	no			1	yes	negative		1		yes	negative			1	yes	negative			1	1	yes	fts	1	noprovision	0	yes	supplementaionfttodelivery	2	givennotasrecommended	1	notgiven	0	no		0	checkedevrycont
29	2	0	civilservant		secondary	married	8	8	2	2 or more	11	13	Normal	no			2	yes	negative		1		yes	negative			1	yes	negative			2	2	yes	fts	1	noprovision	0	yes	supplementaionfttodelivery	2	notgiven	0	notgiven	0	no		0	checkedevrycont
31	2	1	farmer		primary/jhs	married	12	9	1	single_hb	11		Normal	no			1	yes	negative		1		yes	negative			1	yes	negative			1	1	yes	all	3	noprovision	0	yes	supplementaionfttodelivery	2	notgiven	0	notgiven	0	no		0	checkedevrycont
30	3	1	pettytrading		primary/jhs	married	7	8	1	single_hb	11		Normal	no			1	no			0		yes	negative			1	no					0	no		0	noprovision	0	yes	supplementaionfttodelivery	2	notgiven	0	notgiven	0	yes	donenor	1	checkedevrycont
35	3	2	civilservant		primary/jhs	married	13	8	2	2 or more	11	12	Normal	no			2	yes	negative		1		yes	negative			1	yes	negative			1	1	yes	fts	1	noprovision	0	yes	supplementaionfttodelivery	2	givennotasrecommended	1	notgiven	0	no		0	checkedevrycont
28	2	0	other	Trader	secondary	married	12	12	1	single_hb	12		Normal	no			1	yes	negative		1		yes	negative			1	yes	negative			1	1	yes	fts	1	noprovision	0	no		0	notgiven	0	notgiven	0	no		0	checkedevrycont
32	2	1	civilservant		tertiary	married	11	9	1	single_hb	11		Normal	no			1	yes	negative		1		yes	negative			1	yes	negative			1	1	yes	all	3	noprovision	0	yes	supplementaionfttodelivery	2	notgiven	0	notgiven	0	no		0	checkedevrycont
23	1	0	unemployed		secondary	married	16	7	1	single_hb	12		Normal	no			1	no			0		no				0	no					0	yes	fts	1	noprovision	0	no		0	givennotasrecommended	1	given	1	no		0	checkedevrycont
31	3	0	farmer		primary/jhs	married	14	9	2	2 or more	11	12	Normal	no			2	yes	negative		1		yes	negative			1	yes	negative			1	1	yes	all	3	noprovision	0	yes	supplementaionfttodelivery	2	givennotasrecommended	1	notgiven	0	yes	donenor	1	checkedevrycont
30	2	0	other	Tailor	secondary	married	13	11	2	2 or more	11	11	Normal	no			2	yes	negative		1		yes	negative			1	yes	negative			1	1	yes	fts	1	noprovision	0	yes	supplementaionfttodelivery	2	givennotasrecommended	1	given	1	yes	donenor	1	checkedevrycont
28	1	0	other	Business Woman	secondary	single	15	7	1	single_hb	9		abnormal	yes	yes	Multivitamins	2	yes	negative		1		yes	negative			1	yes	negative			1	1	yes	fts	1	noprovision	0	no		0	givennotasrecommended	1	given	1	yes	donenor	1	checkedevrycont
29	2	1	pettytrading		primary/jhs	single	12	8	1	single_hb	13		Normal	no			1	yes	negative		1		yes	negative			1	yes	negative			1	1	yes	all	3	noprovision	0	yes	supplementaionfttodelivery	2	givennotasrecommended	1	given	1	no		0	checkedevrycont
31	2	1	civilservant		secondary	married	13	8	2	2 or more	11	12	Normal	no			2	yes	negative		1		yes	negative			1	yes	negative			1	1	yes	fts	1	noprovision	0	yes	supplementaionfttodelivery	2	givennotasrecommended	1	given	1	yes	donenor	1	checkedevrycont
36	3	1	farmer		primary/jhs	married	14	9	2	2 or more	12	11	Normal	no			2	yes	negative		1		yes	negative			1	yes	negative			1	1	yes	all	3	noprovision	0	yes	supplementaionfttodelivery	2	notgiven	0	notgiven	0	yes	donenor	1	checkedevrycont
37	4	2	other	Semtress	secondary	married	11	8	1	single_hb	11		Normal	no			1	yes	negative		1		yes	negative			1	yes	negative			1	1	yes	fts	1	noprovision	0	yes	supplementaionfttodelivery	2	notgiven	0	notgiven	0	yes	donenor	1	checkedevrycont
34	3	2	pettytrading		primary/jhs	married	13	9	1	single_hb	13		Normal	no			1	yes	negative		1		yes	negative			1	no					0	yes	all	3	noprovision	0	yes	supplementaionfttodelivery	2	givennotasrecommended	1	notgiven	0	yes	donenor	1	checkedevrycont
30	2	0	other	Trader	primary/jhs	married	13	7	1	single_hb	11		Normal	no			1	no			0		no				0	no					0	yes	fts	1	noprovision	0	no		0	givennotasrecommended	1	notgiven	0	yes	donenor	1	checkedevrycont
40	6	3	other	Trader	primary/jhs	married	12	12	3	2 or more	11	12	Normal	no			2	no			0		no				0	yes	negative			1	1	yes	all	3	noprovision	0	no		0	givennotasrecommended	1	given	1	no		0	checkedevrycont
28	2	0	other	Teacher	tertiary	married	11	11	2	2 or more	13	11	Normal	no			2	no			0		yes	negative			1	yes	negative			2	2	yes	all	3	noprovision	0	yes	supplementaionfttodelivery	2	givennotasrecommended	1	given	1	no		0	checkedevrycont
29	2	0	civilservant		tertiary	married	12	12	1	single_hb	12		Normal	no			1	no			0		no				0	yes	negative			1	1	yes	fts	1	noprovision	0	yes	supplementaionfttodelivery	2	notgiven	0	notgiven	0	no		0	checkedevrycont
18	1	0	unemployed		primary/jhs	single	14	6	2	2 or more	13	11	Normal	no			2	no			0		no				0	no					0	yes	fts	1	noprovision	0	no		0	notgiven	0	notgiven	0	no		0	checkedevrycont
33	4	1	farmer		primary/jhs	married	11	9	1	single_hb	11		Normal	no			1	yes	negative		1		yes	negative			1	yes	negative			1	1	yes	fts	1	noprovision	0	yes	supplementaionfttodelivery	2	notgiven	0	notgiven	0	yes	donenor	1	checkedevrycont
33	2	0	other	Trader	primary/jhs	married	17	7	1	single_hb	11		Normal	no			1	yes	negative		1		yes	negative			1	no					0	yes	fts	1	noprovision	0	no		0	givennotasrecommended	1	notgiven	0	no		0	checkedevrycont
31	2	0	other	Hairdresser	primary/jhs	married	10	8	1	single_hb	12		Normal	no			1	yes	negative		1		yes	negative			1	yes	negative			1	1	yes	fts	1	noprovision	0	no		0	givennotasrecommended	1	notgiven	0	yes	donenor	1	checkedevrycont
30	2	1	civilservant		primary/jhs	married	10	11	2	2 or more	10	8	abnormal	yes	yes	Multivitamin	2	yes	negative		1		yes	negative			1	yes	negative			1	1	yes	fts	1	noprovision	0	yes	supplementaionfttodelivery	2	notgiven	0	notgiven	0	yes	donenor	1	checkedevrycont
30	3	2	farmer		primary/jhs	married	8	9	1	single_hb	12		Normal	no			1	yes	negative		1		no				0	yes	negative			2	2	yes	all	3	noprovision	0	yes	supplementaionfttodelivery	2	notgiven	0	notgiven	0	yes	donenor	1	checkedevrycont
27	1	0	civilservant		tertiary	married	11	8	3	2 or more	11	12	Normal	no			2	yes	negative		1		no				0	yes	negative			1	1	yes	fts	1	noprovision	0	yes	supplementaionfttodelivery	2	notgiven	0	notgiven	0	no		0	checkedevrycont
30	2	1	farmer		none	married	13	8	2	2 or more	11	12	Normal	no			2	yes	negative		1		yes	negative			1	yes	negative			1	1	yes	fts	1	noprovision	0	yes	supplementaionfttodelivery	2	notgiven	0	notgiven	0	no		0	notchecked
24	2	0	pettytrading		none	married	7	13	1	single_hb	12		Normal	no			1	yes	negative		1		no				0	yes	negative			1	1	no		0	noprovision	0	no		0	notgiven	0	notgiven	0	no		0	checkedevrycont
34	2	0	other	Trader	primary/jhs	married	11	10	2	2 or more	11	12	Normal	no			2	no			0		no				0	yes	negative			2	2	yes	fts	1	noprovision	0	yes	supplementaionfttodelivery	2	notgiven	0	notgiven	0	no		0	checkedevrycont
21	1	0	unemployed		secondary	single	15	6	2	2 or more	10	11	abnormal	yes	no		0	yes	negative		1		yes	negative			1	no					0	yes	fts	1	noprovision	0	yes	supplementaionfttodelivery	2	notgiven	0	notgiven	0	yes	donenor	1	checkedevrycont
19	1	0	unemployed		none	single	14	7	1	single_hb	11		Normal	no			1	no			0		no				0	yes	negative			2	2	yes	fts	1	noprovision	0	no		0	givennotasrecommended	1	notgiven	0	no		0	checkedevrycont
37	3	0	pettytrading		primary/jhs	married	14	6	2	2 or more	9	11	abnormal	yes	no		0	yes	negative		1		no				0	yes	negative			1	1	yes	fts	1	lesssp maternaleducationmalaria	2	yes	latesuppbreakpoorcompiance	1	givennotasrecommended	1	notgiven	0	no		0	checkedevrycont
39	5	3	other	Catering	primary/jhs	married	21	3	1	single_hb	9		abnormal	yes	no		0	no			0		no				0	no					0	no		0	noprovision	0	no	latesuppbreakpoorcompiance	0	notgiven	0	notgiven	0	no		0	checkedevrycont
25	1	0	other	Seamstress	secondary	married	15	5	1	single_hb	10		abnormal	yes	yes	Feroglobin	2	no			0		yes	negative			1	yes	negative			1	1	yes	fts as	2	lesssp	1	no		0	givennotasrecommended	1	notgiven	0	yes	donenor	1	checkedevrycont
31	3	2	pettytrading		primary/jhs	married	12	4	1	single_hb	11		Normal	no			1	yes	negative		1		yes	negative			1	yes	negative			1	1	yes	fts	1	lesssp maternaleducationmalaria	2	yes	latesuppbreakpoorcompiance	1	givennotasrecommended	1	notgiven	0	yes	donenor	1	checkedevrycont
36	4	3	unemployed		primary/jhs	married	15	3	1	single_hb	10		abnormal	yes	no		0	no			0		no				0	yes	negative			1	1	yes	fts	1	lesssp maternaleducationmalaria	2	yes	latesuppbreakpoorcompiance	1	notgiven	0	notgiven	0	no		0	checkedevrycont
39	6	2	pettytrading		primary/jhs	married	14	6	2	2 or more	11	11	Normal	no			2	yes	negative		1		yes	negative			1	yes	negative			1	1	yes	fts	1	lesssp maternaleducationmalaria	2	yes	latesuppbreakpoorcompiance	1	givennotasrecommended	1	notgiven	0	no		0	checkedevrycont
30	3	2	farmer		none	married	24	3	1	single_hb	10		abnormal	yes	no		0	yes	negative		1		no				0	yes	negative			1	1	yes	fts	1	lesssp maternaleducationmalaria	2	no		0	notgiven	0	notgiven	0	no		0	checkedevrycont
23	2	1	other	Hairdresser	primary/jhs	married	24	1	1	single_hb	10		abnormal	yes	no		0	no			0		no				0	no					0	no		0	noprovision	0	no		0	notgiven	0	notgiven	0	no		0	checkedevrycont
23	3	0	other	Beautician	secondary	married	27	5	2	2 or more	11	11	Normal	no			2	yes	negative		1		yes	negative			1	yes	negative			1	1	yes	fts	1	lesssp maternaleducationmalaria	2	yes	latesuppbreakpoorcompiance	1	givennotasrecommended	1	notgiven	0	yes	donenor	1	checkedevrycont
30	2	1	other	Secretary	tertiary	married	15	7	2	2 or more	12	11	Normal	no			2	yes	negative		1		yes	negative			1	yes	negative			2	2	yes	all	3	lesssp maternaleducationmalaria	2	yes	latesuppbreakpoorcompiance	1	givennotasrecommended	1	given	1	yes	donenor	1	checkedevrycont
29	3	1	pettytrading		primary/jhs	married	21	3	1	single_hb	9		abnormal	yes	no		0	no			0		no				0	no					0	yes	fts	1	lesssp maternaleducationmalaria	2	yes	latesuppbreakpoorcompiance	1	notgiven	0	notgiven	0	yes	notremaftabnorresult	0	checkedevrycont
27	3	1	other	Food vendor	primary/jhs	married	18	5	2	2 or more	11	10	abnormal	yes	no		0	yes	negative		1		no				0	yes	negative			1	1	yes	fts	1	lesssp maternaleducationmalaria	2	no	latesuppbreakpoorcompiance	0	notgiven	0	notgiven	0	yes	donenor	1	checkedevrycont
23	3	2	unemployed		primary/jhs	married	24	4	2	2 or more	10	11	abnormal	yes	no		0	yes	negative		1		no				0	yes	negative			1	1	yes	fts as	2	lesssp maternaleducationmalaria	2	yes	latesuppbreakpoorcompiance	1	givennotasrecommended	1	notgiven	0	yes	donenor	1	checkedevrycont
25	3	0	unemployed		secondary	married	13	2	1	single_hb	11		Normal	no			1	no			0		no				0	yes	negative			1	1	yes	fts	1	lesssp maternaleducationmalaria	2	yes	latesuppbreakpoorcompiance	1	notgiven	0	notgiven	0	yes	notremaftabnorresult	0	checkedevrycont
27	4	1	pettytrading		primary/jhs	married	14	3	1	single_hb	9		abnormal	yes	no		0	no			0		no				0	yes	negative			1	1	no		0	noprovision	0	no	latesuppbreakpoorcompiance	0	notgiven	0	notgiven	0	yes	notremaftabnorresult	0	checkedevrycont
38	5	3	other	Seamstress	primary/jhs	married	17	5	2	2 or more	12	11	Normal	no			2	yes	negative		1		yes	positive	no		0	yes	negative			1	1	yes	fts as	2	lesssp maternaleducationmalaria	2	yes	latesuppbreakpoorcompiance	1	givennotasrecommended	1	notgiven	0	yes	donenor	1	checkedevrycont
42	5	3	pettytrading		primary/jhs	married	14	2	1	single_hb	10		abnormal	yes	no		0	no			0		yes	negative			1	no					0	yes	fts	1	lesssp maternaleducationmalaria	2	no		0	givennotasrecommended	1	notgiven	0	yes	notremaftabnorresult	0	checkedevrycont
30	3	2	farmer		none	married	18	3	1	single_hb	8		abnormal	yes	no		0	no			0		no				0	no					0	no		0	noprovision	0	no	latesuppbreakpoorcompiance	0	notgiven	0	notgiven	0	yes	donenor	1	checkedevrycont
38	9	5	pettytrading		primary/jhs	married	15	4	1	single_hb	10	10	abnormal	yes	yes	Folic acid Vitamin B complex Multivitamin	2	yes	negative		1		yes	negative			1	yes	negative			2	2	yes	all	3	lesssp maternaleducationmalaria	2	yes	latesuppbreakpoorcompiance	1	givennotasrecommended	1	notgiven	0	yes	donenor	1	checkedevrycont
30	7	5	other	Seamstress	secondary	married	18	5	2	2 or more	11	11	Normal	no			2	yes	negative		1		yes	negative			1	yes	negative			1	1	yes	fts as	2	lesssp maternaleducationmalaria	2	yes	latesuppbreakpoorcompiance	1	givennotasrecommended	1	notgiven	0	yes	donenor	1	checkedevrycont
26	3	2	unemployed		tertiary	married	15	4	2	2 or more	12	11	Normal	no			2	yes	negative		1		yes	negative			1	yes	negative			2	2	yes	fts as	2	lesssp maternaleducationmalaria	2	yes	latesuppbreakpoorcompiance	1	givennotasrecommended	1	notgiven	0	yes	donenor	1	checkedevrycont
35	3	2	pettytrading		primary/jhs	married	17	5	2	2 or more	11	12	Normal	no			2	yes	negative		1		no				0	no					0	yes	fts	1	lesssp maternaleducationmalaria	2	no		0	givennotasrecommended	1	notgiven	0	yes	notremaftabnorresult	0	checkedevrycont
33	1	0	pettytrading		primary/jhs	married	23	2	1	single_hb	12		Normal	no			1	yes	negative		1		no				0	no					0	no		0	noprovision	0	no		0	notgiven	0	notgiven	0	yes	donenor	1	checkedevrycont
36	4	3	pettytrading		primary/jhs	married	13	1	1	single_hb	11		Normal	no			1	no			0		no				0	yes	negative			1	1	no		0	noprovision	0	no		0	notgiven	0	notgiven	0	yes	notremaftabnorresult	0	checkedevrycont
24	3	2	other	Hairdresser	secondary	married	19	3	1	single_hb	10		abnormal	yes	no		0	yes	negative		1		no				0	no					0	yes	fts	1	noprovision	0	no		0	notgiven	0	notgiven	0	yes	notremaftabnorresult	0	checkedevrycont
23	2	1	pettytrading		primary/jhs	married	18	6	2	2 or more	12	10	abnormal	yes	no		0	yes	negative		1		yes	negative			1	yes	negative			1	1	yes	fts as	2	lesssp maternaleducationmalaria	2	yes	latesuppbreakpoorcompiance	1	givennotasrecommended	1	notgiven	0	yes	notremaftabnorresult	0	checkedevrycont
38	7	5	pettytrading		primary/jhs	married	17	3	2	2 or more	10		abnormal	yes	no		0	no			0		no				0	no					0	yes	fts	1	lesssp maternaleducationmalaria	2	yes	latesuppbreakpoorcompiance	1	givennotasrecommended	1	notgiven	0	yes	donenor	1	checkedevrycont
36	5	3	civilservant	Teacher	tertiary	married	13	7	2	2 or more	11	12	Normal	no			2	yes	negative		1		yes	negative			1	yes	negative			2	2	yes	all	3	educatiomalariamorespprovisionitn	4	yes	latesuppbreakpoorcompiance	1	givenasrecommended	2	given	1	yes	donenor	1	checkedevrycont
33	3	1	civilservant		secondary	married	7	13	1	single_hb	11		Normal	no			1	no			0		no				0	yes	negative			1	1	yes	fts	1	noprovision	0	yes	supplementaionfttodelivery	2	notgiven	0	notgiven	0	no		0	checkedevrycont
20	2	0	other	Student	tertiary	single	16	3	1	single_hb	9		abnormal	yes	no		0	no			0		no				0	yes	negative			1	1	yes	fts	1	lesssp maternaleducationmalaria	2	yes	latesuppbreakpoorcompiance	1	givennotasrecommended	1	notgiven	0	yes	notremaftabnorresult	0	checkedevrycont
31	5	4	unemployed		secondary	married	13	5	2	2 or more	11	10	abnormal	yes	yes	Folic acid Multivitamin	2	no			0		yes	negative			1	yes	negative			2	2	yes	fts as	2	lesssp maternaleducationmalaria	2	no		0	givennotasrecommended	1	notgiven	0	yes	donenor	1	checkedevrycont
42	6	4	pettytrading		primary/jhs	married	16	4	1	single_hb	11		Normal	no			1	yes	negative		1		yes	negative			1	yes	negative			1	1	yes	fts	1	lesssp maternaleducationmalaria	2	no		0	givennotasrecommended	1	notgiven	0	yes	donenor	1	checkedevrycont
33	5	2	pettytrading		secondary	married	13	1	1	single_hb	10		abnormal	yes	no		0	no			0		no				0	no					0	no		0	noprovision	0	no	latesuppbreakpoorcompiance	0	notgiven	0	notgiven	0	yes	notremaftabnorresult	0	checkedevrycont
32	5	3	pettytrading		primary/jhs	married	14	5	2	2 or more	11	11	Normal	no			2	yes	negative		1		yes	negative			1	yes	negative			1	1	yes	fts as	2	lesssp maternaleducationmalaria	2	yes	latesuppbreakpoorcompiance	1	givennotasrecommended	1	notgiven	0	yes	notremaftabnorresult	0	checkedevrycont
29	3	2	farmer		none	married	16	2	1	single_hb	10		abnormal	yes	no		0	no			0		no				0	yes	negative			1	1	no		0	lesssp maternaleducationmalaria	2	no		0	notgiven	0	notgiven	0	yes	notremaftabnorresult	0	checkedevrycont
28	1	0	farmer		primary/jhs	single	8	11	3	2 or more	9	8	abnormal	yes	yes	Multivitamins	2	yes	negative		1		yes	negative			1	yes	negative			2	2	yes	all	3	noprovision	0	no		0	givennotasrecommended	1	notgiven	0	yes	donenor	1	checkedevrycont
19	1	0	other	Student	secondary	single	14	2	1	single_hb	10		abnormal	yes	no		0	yes	negative		1		no				0	no					0	yes	fts	1	lesssp maternaleducationmalaria	2	no		0	notgiven	0	notgiven	0	yes	donenor	1	checkedevrycont
40	6	4	other	Food vendor	primary/jhs	married	15	6	2	2 or more	12	11	Normal	no			2	yes	negative		1		yes	negative			1	yes	negative			1	1	yes	fts as	2	lesssp maternaleducationmalaria	2	yes	latesuppbreakpoorcompiance	1	givennotasrecommended	1	notgiven	0	yes	donenor	1	checkedevrycont
29	2	1	civilservant	Nurse	tertiary	married	25	4	2	2 or more	11	10	abnormal	yes	yes	Multivitamin Folic acid	2	yes	negative		1		yes	negative			1	yes	negative			1	1	yes	fts as	2	lesssp maternaleducationmalaria	2	yes	supplementaionfttodelivery	2	givennotasrecommended	1	notgiven	0	yes	donenor	1	checkedevrycont
33	4	1	pettytrading		primary/jhs	married	12	6	2	2 or more	11	11	Normal	no			2	yes	negative		1		yes	negative			1	yes	negative			1	1	yes	fts as	2	lesssp	1	yes	latesuppbreakpoorcompiance	1	givennotasrecommended	1	notgiven	0	yes	notremaftabnorresult	0	checkedevrycont
28	1	0	pettytrading		primary/jhs	married	16	6	2	2 or more	11	11	Normal	no			2	yes	negative		1		no				0	yes	negative			1	1	yes	as	1	lesssp maternaleducationmalaria	2	yes	latesuppbreakpoorcompiance	1	givennotasrecommended	1	notgiven	0	yes	donenor	1	checkedevrycont
25	2	0	other	Student	tertiary	single	14	5	2	2 or more	11	10	abnormal	yes	no		0	yes	negative		1		no				0	no					0	yes	as	1	lesssp maternaleducationmalaria	2	yes	latesuppbreakpoorcompiance	1	notgiven	0	notgiven	0	yes	notremaftabnorresult	0	checkedevrycont
35	6	5	unemployed		primary/jhs	married	26	3	1	single_hb	10		abnormal	yes	no		0	no			0		no				0	no					0	yes	as	1	lesssp maternaleducationmalaria	2	no		0	notgiven	0	notgiven	0	yes	notremaftabnorresult	0	checkedevrycont
26	2	1	unemployed		primary/jhs	single	13	4	1	single_hb	12		Normal	no			1	no			0		no				0	yes	negative			1	1	yes	fts	1	lesssp maternaleducationmalaria	2	no		0	givennotasrecommended	1	notgiven	0	yes	notremaftabnorresult	0	checkedevrycont
34	4	3	other	Small scale miner	primary/jhs	single	18	1	1	single_hb	11		Normal	no			1	yes	negative		1		no				0	yes	negative			1	1	no		0	lesssp maternaleducationmalaria	2	yes	latesuppbreakpoorcompiance	1	givennotasrecommended	1	notgiven	0	yes	notremaftabnorresult	0	checkedevrycont
46	3	2	other	Hairdresser	secondary	married	17	6	2	2 or more	12	11	Normal	no			2	yes	negative		1		no				0	no					0	no		0	lesssp maternaleducationmalaria	2	no		0	givennotasrecommended	1	notgiven	0	yes	notremaftabnorresult	0	checkedevrycont
40	7	6	pettytrading		primary/jhs	married	16	5	2	2 or more	11	11	Normal	no			2	yes	negative		1		no				0	yes	negative			1	1	yes	fts as	2	lesssp maternaleducationmalaria	2	yes	latesuppbreakpoorcompiance	1	givennotasrecommended	1	notgiven	0	yes	donenor	1	checkedevrycont
29	5	2	pettytrading		primary/jhs	married	13	5	2	2 or more	11	10	abnormal	yes	no		0	no			0		no				0	yes	negative			1	1	yes	fts	1	lesssp maternaleducationmalaria	2	no		0	givennotasrecommended	1	notgiven	0	yes	donenor	1	checkedevrycont
35	7	5	other	Seamstress	secondary	married	16	2	1	single_hb	11	0	abnormal	yes	no		0	no			0		no				0	yes	negative			1	1	yes	fts	1	lesssp maternaleducationmalaria	2	yes	latesuppbreakpoorcompiance	1	givennotasrecommended	1	notgiven	0	yes	notremaftabnorresult	0	checkedevrycont
40	6	5	other	Hairdresser	secondary	married	15	4	2	2 or more	10	9	abnormal	yes	yes	Folic acid Multivitamin	2	no			0		no				0	yes	negative			1	1	yes	as	1	lesssp maternaleducationmalaria	2	yes	latesuppbreakpoorcompiance	1	givennotasrecommended	1	notgiven	0	yes	donenor	1	checkedevrycont
37	9	6	other	Seamstress	primary/jhs	married	18	4	1	single_hb	12		Normal	no			1	no			0		yes	negative			1	yes	negative			1	1	yes	as	1	lesssp maternaleducationmalaria	2	no		0	givennotasrecommended	1	given	1	yes	donenor	1	checkedevrycont
24	3	2	other	Seamstress	secondary	married	15	3	1	single_hb	10		abnormal	yes	no		0	no			0		no				0	no					0	no		0	lesssp maternaleducationmalaria	2	no		0	notgiven	0	notgiven	0	yes	notremaftabnorresult	0	checkedevrycont
34	4	3	unemployed		secondary	married	17	4	2	2 or more	10	11	abnormal	yes	no		0	yes	negative		1		no				0	no					0	yes	as	1	lesssp maternaleducationmalaria	2	no		0	givennotasrecommended	1	notgiven	0	yes	notremaftabnorresult	0	checkedevrycont
22	2	0	unemployed		secondary	single	16	2	1	single_hb	10		abnormal	yes	no		0	no			0		no				0	no					0	no		0	lesssp maternaleducationmalaria	2	no		0	notgiven	0	notgiven	0	yes	notremaftabnorresult	0	checkedevrycont
20	1	0	unemployed		primary/jhs	single	13	1	1	single_hb	8		abnormal	yes	no		0	no			0		no				0	no					0	yes	fts	1	lesssp maternaleducationmalaria	2	no		0	notgiven	0	notgiven	0	yes	notremaftabnorresult	0	checkedevrycont
35	5	3	pettytrading		primary/jhs	married	15	5	2	2 or more	10	11	abnormal	yes	yes	Folic acid Multivitamin B complex	2	yes	negative		1		yes	negative			1	yes	negative			1	1	yes	fts as	2	lesssp maternaleducationmalaria	2	no		0	givennotasrecommended	1	notgiven	0	yes	notremaftabnorresult	0	checkedevrycont
36	7	5	pettytrading		primary/jhs	married	14	5	2	2 or more	11	12	Normal	no			2	yes	negative		1		no				0	yes	negative			1	1	yes	as	1	lesssp maternaleducationmalaria	2	yes	supplementaionfttodelivery	2	notgiven	0	notgiven	0	yes	notremaftabnorresult	0	checkedevrycont
27	3	2	other	Hairdresser	secondary	married	22	4	2	2 or more	11	11	Normal	no			2	yes	negative		1		no				0	yes	negative			1	1	yes	as	1	lesssp maternaleducationmalaria	2	yes	latesuppbreakpoorcompiance	1	givennotasrecommended	1	notgiven	0	yes	notremaftabnorresult	0	checkedevrycont
41	6	5	pettytrading		secondary	married	23	5	2	2 or more	11	11	Normal	no			2	yes	negative		1		yes	negative			1	yes	negative			2	2	yes	fts as	2	lesssp maternaleducationmalaria	2	yes	latesuppbreakpoorcompiance	1	givennotasrecommended	1	notgiven	0	yes	donenor	1	checkedevrycont
30	4	3	civilservant		tertiary	married	17	6	2	2 or more	12	12	Normal	no			2	yes	negative		1		yes	negative			1	yes	negative			2	2	yes	all	3	lesssp maternaleducationmalaria	2	yes	latesuppbreakpoorcompiance	1	givennotasrecommended	1	given	1	yes	donenor	1	checkedevrycont
23	2	0	civilservant		tertiary	married	13	7	2	2 or more	11	11	Normal	no			2	yes	negative		1		yes	negative			1	yes	negative			1	1	yes	fts as	2	lesssp maternaleducationmalaria	2	yes	latesuppbreakpoorcompiance	1	givennotasrecommended	1	notgiven	0	yes	notremaftabnorresult	0	checkedevrycont
37	5	3	unemployed		primary/jhs	married	6	5	1	single_hb	11		Normal	no			1	yes	negative		1		no				0	yes	negative			1	1	yes	fts as	2	lesssp maternaleducationmalaria	2	yes	supplementaionfttodelivery	2	givennotasrecommended	1	notgiven	0	yes	notremaftabnorresult	0	checkedevrycont
35	2	0	pettytrading		primary/jhs	divorced	14	9	1	single_hb	12		Normal	no			1	yes	negative		1		yes	negative			1	yes	negative			1	1	yes	all	3	noprovision	0	yes	supplementaionfttodelivery	2	notgiven	0	notgiven	0	yes	donenor	1	checkedevrycont
25	1	0	pettytrading		secondary	single	14	8	1	single_hb	11		Normal	no			1	no			0		no				0	no					0	yes	fts	1	noprovision	0	no		0	notgiven	0	notgiven	0	no		0	checkedevrycont
30	1	0	civilservant		tertiary	married	11	9	3	2 or more	10	8	abnormal	yes	yes	Multivitamin	2	yes	negative		1		yes	negative			1	yes	negative			1	1	yes	fts	1	noprovision	0	yes	supplementaionfttodelivery	2	notgiven	0	notgiven	0	no		0	checkedevrycont
30	2	0	pettytrading		secondary	single	12	10	1	single_hb	12		Normal	no			1	yes	negative		1		no				0	yes	negative			1	1	yes	all	3	noprovision	0	yes	supplementaionfttodelivery	2	notgiven	0	notgiven	0	no		0	checkedevrycont
41	3	1	farmer		none	married	8	9	1	single_hb	11		Normal	no			1	yes	negative		1		yes	negative			1	yes	negative			1	1	yes	all	3	noprovision	0	yes	supplementaionfttodelivery	2	notgiven	0	notgiven	0	no		0	checkedevrycont
31	3	1	other	Trader	primary/jhs	married	13	8	2	2 or more	11	12	Normal	no			2	yes	negative		1		yes	negative			1	yes	negative			1	1	yes	all	3	noprovision	0	yes	supplementaionfttodelivery	2	givennotasrecommended	1	notgiven	0	yes	donenor	1	checkedsomcont
24	1	0	other	Seamstress	primary/jhs	married	11	11	1	single_hb	11		Normal	no			1	yes	negative		1		yes	negative			1	no					0	yes	fts	1	noprovision	0	no		0	notgiven	0	notgiven	0	no		0	checkedevrycont
28	2	0	other	Banker	tertiary	married	14	8	1	single_hb	11		Normal	no			1	no			0		no				0	no					0	yes	fts	1	noprovision	0	yes	supplementaionfttodelivery	2	notgiven	0	notgiven	0	no		0	checkedevrycont
35	3	2	farmer		primary/jhs	married	13	8	2	2 or more	11	13	Normal	no			2	yes	negative		1		no				0	yes	negative			1	1	yes	fts	1	noprovision	0	yes	supplementaionfttodelivery	2	givennotasrecommended	1	notgiven	0	yes	donenor	1	checkedevrycont
29	1	0	other	Trading	primary/jhs	single	13	8	1	single_hb	12		Normal	no			1	no			0		yes	negative			1	yes	negative			1	1	yes	fts	1	noprovision	0	yes	supplementaionfttodelivery	2	notgiven	0	notgiven	0	no		0	checkedevrycont
35	3	1	farmer		none	married	12	8	1	single_hb	12		Normal	no			1	yes	negative		1		yes	negative			1	yes	negative			1	1	yes	fts	1	noprovision	0	yes	supplementaionfttodelivery	2	givennotasrecommended	1	notgiven	0	no		0	checkedevrycont
38	4	1	other	Trader	primary/jhs	cohabiting	14	8	2	2 or more	11	11	Normal	no			2	yes	negative		1		yes	negative			1	yes	negative			1	1	yes	all	3	noprovision	0	yes	supplementaionfttodelivery	2	givennotasrecommended	1	notgiven	0	yes	donenor	1	checkedevrycont
29	1	0	farmer		none	married	12	8	2	2 or more	11	12	Normal	no			2	no			0		yes	negative			1	yes	negative			1	1	yes	all	3	noprovision	0	no		0	notgiven	0	notgiven	0	no		0	checkedevrycont
30	2	0	civilservant		tertiary	married	12	11	2	2 or more	11	10	abnormal	yes	no		0	yes	negative		1		yes	negative			1	yes	negative			1	1	yes	all	3	noprovision	0	no		0	notgiven	0	notgiven	0	yes	donenor	1	checkedevrycont
38	5	3	pettytrading		secondary	married	8	14	1	single_hb	12		Normal	no			1	yes	negative		1		yes	negative			1	yes	negative			2	2	yes	fts tts	2	lesssp maternaleducationmalaria	2	no		0	givennotasrecommended	1	notgiven	0	no		0	checkedevrycont
28	2	1	other	Trader	primary/jhs	single	14	9	2	2 or more	11	12	Normal	no			2	yes	negative		1		yes	negative			1	yes	negative			1	1	yes	all	3	noprovision	0	yes	supplementaionfttodelivery	2	notgiven	0	notgiven	0	no		0	checkedevrycont
34	4	2	farmer		primary/jhs	married	12	10	1	single_hb	12		Normal	no			1	yes	negative		1		yes	negative			1	yes	negative			1	1	yes	fts	1	noprovision	0	no		0	givennotasrecommended	1	notgiven	0	no		0	checkedevrycont
32	2	0	civilservant		secondary	married	14	9	2	2 or more	11	12	Normal	no			2	yes	negative		1		yes	negative			1	yes	negative			2	2	yes	fts	1	noprovision	0	no		0	givennotasrecommended	1	notgiven	0	no		0	checkedevrycont
33	5	3	civilservant		tertiary	married	16	7	2	2 or more	11	11	Normal	no			2	yes	negative		1		yes	negative			1	yes	negative			1	1	yes	fts tts	2	lesssp maternaleducationmalaria	2	yes	latesuppbreakpoorcompiance	1	givennotasrecommended	1	given	1	yes	tremaftabnorresults	1	checkedevrycont
20	1	0	other	Student	tertiary	married	15	5	2	2 or more	12	11	Normal	no			2	no			0		yes	negative			1	no					0	yes	fts tts	2	lesssp maternaleducationmalaria	2	yes	supplementaionfttodelivery	2	givennotasrecommended	1	notgiven	0	yes	donenor	1	checkedevrycont
36	4	2	pettytrading		primary/jhs	married	12	11	1	single_hb	11		Normal	no			1	yes	negative		1		yes	negative			1	yes	negative			1	1	yes	all	3	noprovision	0	yes	supplementaionfttodelivery	2	notgiven	0	notgiven	0	no		0	checkedevrycont
35	3	2	civilservant		tertiary	married	13	7	2	2 or more	10	9	abnormal	yes	yes	Feroglobin	2	yes	negative		1		yes	negative			1	yes	negative			2	2	yes	fts tts	2	lesssp maternaleducationmalaria	2	yes	latesuppbreakpoorcompiance	1	givennotasrecommended	1	given	1	yes	donenor	1	checkedevrycont
29	4	3	pettytrading		primary/jhs	married	15	5	1	single_hb	12		Normal	no			1	yes	negative		1		no				0	yes	negative			1	1	yes	fts	1	lesssp maternaleducationmalaria	2	no		0	givennotasrecommended	1	notgiven	0	yes	donenor	1	checkedevrycont
31	3	2	other	Seamstress	primary/jhs	married	12	7	2	2 or more	11	11	Normal	no			2	yes	negative		1		yes	negative			1	yes	negative			1	1	yes	fts tts	2	educatiomalariamorespprovisionitn	4	yes	supplementaionfttodelivery	2	givennotasrecommended	1	given	1	no		0	checkedevrycont
28	2	1	other	Trading	secondary	married	10	8	1	single_hb	11		Normal	no			1	yes	negative		1		yes	negative			1	yes	negative			1	1	yes	all	3	noprovision	0	no		0	notgiven	0	notgiven	0	yes	donenor	1	checkedevrycont
34	3	1	other	Teaching	tertiary	widowed	14	8	2	2 or more	10	8	abnormal	yes	yes	Multivitamin	2	yes	negative		1		yes	negative			1	yes	negative			1	1	yes	fts	1	noprovision	0	no		0	givennotasrecommended	1	given	1	yes	donenor	1	checkedevrycont
25	1	0	civilservant		secondary	married	14	11	2	2 or more	11	12	Normal	no			2	yes	negative		1		yes	negative			1	yes	negative			2	2	yes	all	3	noprovision	0	no		0	notgiven	0	notgiven	0	no		0	checkedevrycont
35	3	2	other	Trader	secondary	married	13	9	2	2 or more	10	8	abnormal	yes	yes	Multivitamins	2	yes	negative		1		yes	negative			1	yes	negative			2	2	yes	all	3	noprovision	0	no		0	notgiven	0	notgiven	0	no		0	checkedevrycont
26	1	0	civilservant		tertiary	married	15	7	1	single_hb	11		Normal	no			1	no			0		yes	negative			1	yes	negative			1	1	yes	fts tts	2	educatiomalariamorespprovisionitn	4	yes	supplementaionfttodelivery	2	givennotasrecommended	1	given	1	yes	notremaftabnorresult	0	checkedevrycont
31	2	0	other	Trader	primary/jhs	married	9	11	1	single_hb	11		Normal	no			1	yes	negative		1		yes	negative			1	yes	negative			1	1	yes	fts	1	noprovision	0	no		0	notgiven	0	notgiven	0	no		0	checkedevrycont
25	1	0	other	Student	tertiary	married	13	8	2	2 or more	11	11	Normal	no			2	yes	negative		1		no				0	yes	negative			1	1	yes	all	3	noprovision	0	yes	supplementaionfttodelivery	2	givennotasrecommended	1	notgiven	0	yes	donenor	1	checkedevrycont
31	3	0	farmer		none	married	13	9	2	2 or more	11	10	abnormal	yes	no		0	no			0		no				0	no					0	yes	all	3	noprovision	0	no		0	notgiven	0	notgiven	0	no		0	checkedevrycont
30	1	0	pettytrading		secondary	single	11	8	1	single_hb	12		Normal	no			1	yes	negative		1		no				0	no					0	yes	fts	1	noprovision	0	yes	supplementaionfttodelivery	2	givennotasrecommended	1	notgiven	0	yes	donenor	1	checkedevrycont
30	3	2	pettytrading		primary/jhs	married	12	6	1	single_hb	13		Normal	no			1	yes	negative		1		yes	negative			1	yes	negative			2	2	yes	fts	1	lesssp maternaleducationmalaria	2	yes	latesuppbreakpoorcompiance	1	givennotasrecommended	1	given	1	yes	donenor	1	checkedevrycont
32	6	3	other	Hairdresser	primary/jhs	married	15	7	2	2 or more	11	11	Normal	no			2	yes	negative		1		yes	negative			1	yes	negative			2	2	yes	fts tts	2	lesssp maternaleducationmalaria	2	yes	latesuppbreakpoorcompiance	1	givenasrecommended	2	given	1	yes	tremaftabnorresults	1	checkedevrycont
37	4	1	farmer		primary/jhs	married	10	11	1	single_hb	12		Normal	no			1	yes	negative		1		yes	negative			1	yes	negative			1	1	yes	fts	1	noprovision	0	yes	supplementaionfttodelivery	2	givennotasrecommended	1	notgiven	0	no		0	checkedevrycont
28	1	0	other	Teacher	tertiary	single	14	8	1	single_hb	11		Normal	no			1	yes	negative		1		yes	negative			1	yes	negative			1	1	yes	all	3	noprovision	0	yes	supplementaionfttodelivery	2	notgiven	0	notgiven	0	yes	donenor	1	checkedevrycont
36	3	1	farmer		primary/jhs	married	12	9	2	2 or more	11	11	Normal	no			2	no			0		no				0	no					0	yes	fts	1	noprovision	0	no		0	notgiven	0	notgiven	0	no		0	checkedevrycont
24	1	0	other	Nurse	tertiary	cohabiting	13	9	2	2 or more	11	12	Normal	no			2	no			0		yes	negative			1	yes	negative			1	1	yes	fts	1	noprovision	0	yes	supplementaionfttodelivery	2	givennotasrecommended	1	notgiven	0	yes	donenor	1	checkedevrycont
33	2	0	pettytrading		primary/jhs	married	13	8	2	2 or more	11	12	Normal	no			2	yes	negative		1		yes	negative			1	yes	negative			1	1	yes	all	3	noprovision	0	no		0	givennotasrecommended	1	notgiven	0	no		0	checkedevrycont
21	3	2	unemployed		primary/jhs	single	11	6	2	2 or more	10	11	abnormal	yes	no		0	yes	negative		1		yes	negative			1	yes	negative			1	1	yes	fts tts	2	lesssp maternaleducationmalaria	2	yes	supplementaionfttodelivery	2	givennotasrecommended	1	notgiven	0	yes	donenor	1	checkedevrycont
31	2	1	farmer		primary/jhs	married	11	9	1	single_hb	12		Normal	no			1	no			0		no				0	no					0	yes	all	3	noprovision	0	no		0	notgiven	0	notgiven	0	no		0	checkedevrycont
39	4	2	other	Trader	primary/jhs	married	10	11	1	single_hb	12		Normal	no			1	yes	negative		1		yes	negative			1	yes	negative			1	1	yes	all	3	noprovision	0	no		0	givennotasrecommended	1	given	1	no		0	checkedevrycont
35	4	3	pettytrading		primary/jhs	married	13	9	2	2 or more	12	12	Normal	no			2	yes	negative		1		yes	negative			1	yes	negative			2	2	yes	fts tts	2	educatiomalariamorespprovisionitn	4	yes	latesuppbreakpoorcompiance	1	givennotasrecommended	1	given	1	yes	donenor	1	checkedevrycont
36	5	3	civilservant		tertiary	married	12	8	3	2 or more	11	12	Normal	no			2	yes	negative		1		yes	negative			1	yes	negative			1	1	yes	fts tts	2	lesssp maternaleducationmalaria	2	yes	latesuppbreakpoorcompiance	1	givennotasrecommended	1	given	1	yes	tremaftabnorresults	1	checkedevrycont
31	2	0	farmer		none	married	13	9	2	2 or more	11	11	Normal	no			2	no			0		no				0	no					0	yes	all	3	noprovision	0	yes	supplementaionfttodelivery	2	notgiven	0	notgiven	0	no		0	checkedevrycont
39	4	1	farmer		primary/jhs	married	13	10	2	2 or more	11	13	Normal	no			2	yes	negative		1		yes	negative			1	yes	negative			1	1	yes	all	3	noprovision	0	yes	supplementaionfttodelivery	2	notgiven	0	notgiven	0	no		0	checkedevrycont
20	2	0	unemployed		secondary	single	16	7	1	single_hb	11		Normal	no			1	yes	negative		1		yes	negative			1	yes	negative			2	2	yes	fts tts	2	lesssp maternaleducationmalaria	2	yes	supplementaionfttodelivery	2	givennotasrecommended	1	given	1	yes	donenor	1	checkedevrycont
32	3	1	farmer		primary/jhs	married	12	8	1	single_hb	11		Normal	no			1	yes	negative		1		yes	negative			1	yes	negative			1	1	yes	fts as	2	noprovision	0	yes	supplementaionfttodelivery	2	notgiven	0	notgiven	0	no		0	checkedevrycont
38	4	1	farmer		primary/jhs	married	14	8	2	2 or more	11	12	Normal	no			2	yes	negative		1		no				0	yes	negative			1	1	yes	all	3	noprovision	0	no		0	notgiven	0	notgiven	0	no		0	checkedevrycont
28	1	0	civilservant		tertiary	single	12	8	1	single_hb	12		Normal	no			1	yes	negative		1		yes	negative			1	yes	negative			2	2	yes	all	3	noprovision	0	no		0	givennotasrecommended	1	given	1	yes	donenor	1	checkedevrycont
30	4	3	pettytrading		primary/jhs	married	13	7	2	2 or more	11	12	Normal	no			2	yes	negative		1		yes	negative			1	yes	negative			2	2	yes	fts tts	2	educatiomalariamorespprovisionitn	4	yes	supplementaionfttodelivery	2	givennotasrecommended	1	given	1	yes	donenor	1	checkedevrycont
35	4	2	pettytrading		primary/jhs	single	11	9	2	2 or more	11	11	Normal	no			2	no			0		yes	negative			1	no					0	yes	fts	1	noprovision	0	yes	supplementaionfttodelivery	2	notgiven	0	notgiven	0	yes	donenor	1	checkedevrycont
34	2	0	other	Trading	primary/jhs	married	12	11	1	single_hb	12		Normal	no			1	yes	negative		1		yes	negative			1	yes	negative			1	1	yes	fts	1	noprovision	0	yes	supplementaionfttodelivery	2	notgiven	0	notgiven	0	yes	donenor	1	checkedevrycont
27	2	0	unemployed		secondary	married	14	8	1	single_hb	11		Normal	no			1	yes	negative		1		no				0	yes	negative			1	1	yes	all	3	noprovision	0	no		0	notgiven	0	notgiven	0	yes	donenor	1	checkedevrycont
31	1	0	other	Banker	tertiary	married	13	8	1	single_hb	12		Normal	no			1	yes	negative		1		yes	negative			1	yes	negative			1	1	yes	all	3	noprovision	0	no		0	givennotasrecommended	1	notgiven	0	yes	donenor	1	checkedevrycont
32	6	5	pettytrading		primary/jhs	married	16	7	2	2 or more	11	11	Normal	no			2	yes	negative		1		yes	negative			1	yes	negative			1	1	yes	fts tts	2	lesssp maternaleducationmalaria	2	yes	supplementaionfttodelivery	2	givennotasrecommended	1	given	1	yes	donenor	1	checkedevrycont
30	2	0	farmer		none	married	12	8	2	2 or more	12	11	Normal	no			2	yes	negative		1		yes	negative			1	yes	negative			2	2	yes	all	3	noprovision	0	yes	supplementaionfttodelivery	2	notgiven	0	notgiven	0	yes	donenor	1	checkedevrycont
28	1	0	pettytrading		primary/jhs	married	12	8	2	2 or more	12	11	Normal	no			2	yes	negative		1		yes	negative			1	yes	negative			1	1	yes	all	3	noprovision	0	no		0	notgiven	0	notgiven	0	yes	donenor	1	checkedevrycont
31	1	0	farmer		primary/jhs	married	13	9	1	single_hb	12		Normal	no			1	no			0		no				0	no					0	yes	all	3	noprovision	0	no		0	notgiven	0	notgiven	0	no		0	checkedevrycont
26	2	1	civilservant		tertiary	married	14	8	1	single_hb	12		Normal	no			1	no			0		no				0	yes	negative			2	2	yes	all	3	noprovision	0	no		0	givennotasrecommended	1	notgiven	0	yes	donenor	1	checkedevrycont
26	4	3	pettytrading		primary/jhs	married	13	7	2	2 or more	11	12	Normal	no			2	yes	negative		1		yes	negative			1	yes	negative			2	2	yes	fts tts	2	lesssp maternaleducationmalaria	2	yes	latesuppbreakpoorcompiance	1	givennotasrecommended	1	given	1	yes	donenor	1	checkedevrycont
29	1	0	unemployed		secondary	single	14	8	2	2 or more	12	11	Normal	no			2	yes	negative		1		yes	negative			1	yes	negative			1	1	yes	fts	1	noprovision	0	yes	supplementaionfttodelivery	2	notgiven	0	notgiven	0	yes	donenor	1	checkedevrycont
36	2	0	other	Teacher	tertiary	married	13	8	2	2 or more	11	12	Normal	no			2	yes	negative		1		yes	negative			1	yes	negative			1	1	yes	fts	1	noprovision	0	no		0	notgiven	0	notgiven	0	no		0	checkedevrycont
29	4	2	pettytrading		primary/jhs	married	15	6	2	2 or more	11	11	Normal	no			2	yes	negative		1		yes	negative			1	yes	negative			2	2	yes	fts tts	2	lesssp maternaleducationmalaria	2	yes	supplementaionfttodelivery	2	givennotasrecommended	1	given	1	yes	donenor	1	checkedevrycont
26	4	3	pettytrading		secondary	married	12	7	2	2 or more	11	12	Normal	no			2	yes	negative		1		yes	negative			1	yes	negative			2	2	yes	fts tts	2	lesssp maternaleducationmalaria	2	yes	supplementaionfttodelivery	2	givennotasrecommended	1	given	1	yes	donenor	1	checkedevrycont
34	2	0	farmer		primary/jhs	married	10	11	1	single_hb	11		Normal	no			1	yes	negative		1		no				0	yes	negative			1	1	yes	all	3	noprovision	0	no		0	notgiven	0	notgiven	0	yes	donenor	1	checkedevrycont
30	2	1	other	Businesswoman	secondary	married	12	9	1	single_hb	11		Normal	no			1	yes	negative		1		yes	negative			1	yes	negative			1	1	yes	fts	1	noprovision	0	yes	supplementaionfttodelivery	2	notgiven	0	notgiven	0	yes	donenor	1	checkedevrycont
38	5	3	pettytrading		secondary	married	13	7	2	2 or more	12	11	Normal	no			2	yes	negative		1		yes	negative			1	no					0	yes	fts tts	2	lesssp maternaleducationmalaria	2	yes	latesuppbreakpoorcompiance	1	givennotasrecommended	1	given	1	yes	tremaftabnorresults	1	checkedevrycont
34	3	1	other	Seamstress	primary/jhs	married	12	10	2	2 or more	11	12	Normal	no			2	no			0		yes	negative			1	yes	negative			1	1	yes	all	3	noprovision	0	no		0	givennotasrecommended	1	notgiven	0	yes	donenor	1	checkedevrycont
32	3	2	farmer		primary/jhs	married	12	8	2	2 or more	9	8	abnormal	yes	yes	Multivitamin	2	yes	negative		1		yes	negative			1	yes	negative			1	1	yes	all	3	noprovision	0	no		0	notgiven	0	notgiven	0	yes	donenor	1	checkedevrycont
31	2	1	other	Trader	primary/jhs	married	13	8	1	single_hb	13		Normal	no			1	yes	negative		1		no				0	yes	negative			1	1	yes	fts	1	noprovision	0	yes	supplementaionfttodelivery	2	notgiven	0	notgiven	0	yes	donenor	1	checkedevrycont
30	2	0	other	Trader	primary/jhs	single	10	9	1	single_hb	12		Normal	no			1	yes	negative		1		yes	negative			1	yes	negative			1	1	yes	fts	1	noprovision	0	yes	supplementaionfttodelivery	2	notgiven	0	notgiven	0	no		0	checkedevrycont
24	2	1	other	Hairdresser	secondary	married	12	7	2	2 or more	10	10	abnormal	yes	yes	Multivitamin Folic acid	2	yes	negative		1		yes	negative			1	yes	negative			1	1	yes	fts tts	2	educatiomalariamorespprovisionitn	4	yes	latesuppbreakpoorcompiance	1	givennotasrecommended	1	given	1	yes	donenor	1	checkedevrycont
28	2	0	other	Teacher	tertiary	married	11	9	2	2 or more	12	11	Normal	no			2	yes	negative		1		yes	negative			1	yes	negative			1	1	yes	fts	1	noprovision	0	yes	supplementaionfttodelivery	2	givennotasrecommended	1	notgiven	0	yes	donenor	1	checkedevrycont
26	2	1	pettytrading		primary/jhs	married	22	6	1	single_hb	11		Normal	no			1	yes	negative		1		yes	negative			1	yes	negative			1	1	yes	fts tts	2	lesssp maternaleducationmalaria	2	yes	supplementaionfttodelivery	2	givennotasrecommended	1	given	1	yes	tremaftabnorresults	1	checkedevrycont
33	1	0	unemployed		secondary	married	13	8	1	single_hb	11		Normal	no			1	yes	negative		1		yes	negative			1	yes	negative			1	1	yes	fts	1	noprovision	0	yes	supplementaionfttodelivery	2	notgiven	0	notgiven	0	yes	donenor	1	checkedevrycont
34	3	0	farmer		primary/jhs	married	14	9	1	single_hb	12		Normal	no			1	no			0		no				0	no					0	yes	fts	1	noprovision	0	yes	supplementaionfttodelivery	2	givennotasrecommended	1	notgiven	0	no		0	checkedevrycont
31	2	0	other	Baker	secondary	married	12	8	2	2 or more	11	12	Normal	no			2	yes	negative		1		yes	negative			1	yes	negative			2	2	yes	all	3	noprovision	0	no		0	givennotasrecommended	1	notgiven	0	yes	donenor	1	checkedevrycont
37	5	3	pettytrading		primary/jhs	married	17	7	2	2 or more	12	11	Normal	no			2	yes	negative		1		yes	negative			1	yes	negative			1	1	yes	fts tts	2	lesssp maternaleducationmalaria	2	yes	supplementaionfttodelivery	2	givennotasrecommended	1	given	1	yes	tremaftabnorresults	1	checkedevrycont
27	1	0	other	Trader	primary/jhs	single	13	8	1	single_hb	12		Normal	no			1	no			0		no				0	no					0	yes	fts	1	noprovision	0	yes	supplementaionfttodelivery	2	givennotasrecommended	1	notgiven	0	no		0	checkedevrycont
15	1	0	unemployed		primary/jhs	single	15	7	1	single_hb	12		Normal	no			1	yes	negative		1		no				0	yes	negative			1	1	yes	fts tts	2	lesssp maternaleducationmalaria	2	yes	latesuppbreakpoorcompiance	1	givennotasrecommended	1	given	1	yes	tremaftabnorresults	1	checkedevrycont
37	7	5	pettytrading		primary/jhs	married	16	7	2	2 or more	11	11	Normal	no			2	yes	negative		1		yes	negative			1	yes	negative			1	1	yes	fts tts	2	lesssp maternaleducationmalaria	2	yes	latesuppbreakpoorcompiance	1	givennotasrecommended	1	given	1	yes	tremaftabnorresults	1	checkedevrycont
29	1	0	civilservant		tertiary	married	14	7	2	2 or more	11	11	Normal	no			2	yes	negative		1		yes	negative			1	yes	negative			1	1	yes	fts tts	2	lesssp maternaleducationmalaria	2	yes	latesuppbreakpoorcompiance	1	givennotasrecommended	1	given	1	yes	tremaftabnorresults	1	checkedevrycont
28	2	0	other	Trading	secondary	single	12	8	2	2 or more	9	11	abnormal	yes	no		0	yes	negative		1		yes	negative			1	yes	negative			2	2	yes	fts	1	noprovision	0	no		0	givennotasrecommended	1	notgiven	0	yes	donenor	1	checkedevrycont
30	2	0	other	Trader	primary/jhs	married	13	8	1	single_hb	12		Normal	no			1	yes	negative		1		yes	negative			1	yes	negative			2	2	yes	fts	1	noprovision	0	no		0	givennotasrecommended	1	notgiven	0	yes	donenor	1	checkedevrycont
33	2	0	other	Trader	secondary	married	12	9	1	single_hb	13		Normal	no			1	yes	negative		1		yes	negative			1	no					0	yes	fts	1	noprovision	0	no		0	notgiven	0	notgiven	0	no		0	checkedevrycont
19	1	0	pettytrading		secondary	single	16	5	1	single_hb	12		Normal	no			1	yes	negative		1		yes	negative			1	yes	negative			1	1	yes	fts	1	lesssp maternaleducationmalaria	2	yes	supplementaionfttodelivery	2	givennotasrecommended	1	given	1	no		0	checkedevrycont
34	2	1	other	Trader	secondary	married	12	8	2	2 or more	10	9	abnormal	yes	yes	Multivitamin	2	yes	negative		1		yes	negative			1	yes	negative			2	2	yes	fts	1	noprovision	0	yes	supplementaionfttodelivery	2	notgiven	0	notgiven	0	yes	donenor	1	checkedevrycont
31	4	3	pettytrading		primary/jhs	married	19	5	1	single_hb	11		Normal	no			1	yes	negative		1		yes	negative			1	yes	negative			2	2	yes	fts tts	2	lesssp maternaleducationmalaria	2	yes	supplementaionfttodelivery	2	givennotasrecommended	1	notgiven	0	yes	donenor	1	checkedevrycont
26	1	0	other	Student	tertiary	single	13	9	1	single_hb	13		Normal	no			1	no			0		no				0	no					0	yes	fts	1	noprovision	0	yes	supplementaionfttodelivery	2	notgiven	0	notgiven	0	yes	donenor	1	checkedevrycont
37	4	2	farmer		primary/jhs	married	13	11	3	2 or more	11	12	Normal	no			2	yes	negative		1		yes	negative			1	yes	negative			2	2	yes	fts	1	noprovision	0	no		0	notgiven	0	notgiven	0	no		0	checkedevrycont
33	2	0	other	Nurse	tertiary	married	12	8	1	single_hb	12		Normal	no			1	yes	negative		1		yes	negative			1	yes	negative			2	2	yes	all	3	noprovision	0	yes	supplementaionfttodelivery	2	givennotasrecommended	1	notgiven	0	yes	donenor	1	checkedevrycont
35	7	3	pettytrading		primary/jhs	married	17	6	2	2 or more	13	12	Normal	no			2	yes	negative		1		yes	negative			1	yes	negative			2	2	yes	fts tts	2	lesssp maternaleducationmalaria	2	yes	latesuppbreakpoorcompiance	1	givennotasrecommended	1	given	1	yes	donenor	1	checkedevrycont
31	2	0	other	Trader	secondary	married	12	9	1	single_hb	13		Normal	no			1	yes	negative		1		yes	negative			1	yes	negative			1	1	yes	all	3	noprovision	0	yes	supplementaionfttodelivery	2	notgiven	0	notgiven	0	yes	donenor	1	checkedevrycont
36	4	1	pettytrading		primary/jhs	married	15	7	2	2 or more	11	11	Normal	no			2	yes	negative		1		yes	negative			1	yes	negative			1	1	yes	fts tts	2	lesssp maternaleducationmalaria	2	yes	latesuppbreakpoorcompiance	1	givennotasrecommended	1	given	1	yes	donenor	1	checkedevrycont
26	1	0	other	Teacher	tertiary	married	13	8	1	single_hb	12		Normal	no			1	yes	negative		1		no				0	no					0	yes	all	3	noprovision	0	no		0	givennotasrecommended	1	notgiven	0	yes	donenor	1	checkedevrycont
28	2	1	civilservant		tertiary	married	13	8	1	single_hb	11		Normal	no			1	yes	negative		1		yes	negative			1	yes	negative			2	2	yes	fts as	2	noprovision	0	yes	supplementaionfttodelivery	2	givennotasrecommended	1	notgiven	0	yes	donenor	1	checkedevrycont
27	1	0	other	Seamstresses	primary/jhs	single	4	8	2	2 or more	11	12	Normal	no			2	yes	negative		1		yes	negative			1	yes	negative			1	1	yes	fts	1	noprovision	0	yes	supplementaionfttodelivery	2	notgiven	0	notgiven	0	yes	donenor	1	checkedevrycont
29	2	0	other	Trader	secondary	married	12	8	1	single_hb	11		Normal	no			1	yes	negative		1		yes	negative			1	yes	negative			2	2	yes	fts	1	noprovision	0	no		0	notgiven	0	notgiven	0	no		0	checkedevrycont
29	5	3	unemployed		secondary	married	13	7	2	2 or more	11	10	abnormal	yes	no		0	yes	negative		1		yes	negative			1	yes	negative			1	1	yes	fts	1	lesssp maternaleducationmalaria	2	yes	latesuppbreakpoorcompiance	1	givennotasrecommended	1	notgiven	0	no		0	checkedevrycont
36	4	1	farmer		primary/jhs	married	13	8	2	2 or more	11	10	abnormal	yes	no		0	yes	negative		1		yes	negative			1	yes	negative			2	2	yes	fts	1	noprovision	0	yes	supplementaionfttodelivery	2	notgiven	0	notgiven	0	yes	donenor	1	checkedevrycont
36	4	2	pettytrading		primary/jhs	married	15	7	1	single_hb	11		Normal	no			1	yes	negative		1		yes	negative			1	yes	negative			1	1	yes	fts tts	2	lesssp maternaleducationmalaria	2	yes	latesuppbreakpoorcompiance	1	givennotasrecommended	1	notgiven	0	yes	tremaftabnorresults	1	checkedevrycont
29	2	0	civilservant		tertiary	single	12	9	2	2 or more	10	11	abnormal	yes	no		0	yes	negative		1		yes	negative			1	yes	negative			1	1	yes	all	3	noprovision	0	yes	supplementaionfttodelivery	2	notgiven	0	notgiven	0	yes	donenor	1	checkedevrycont
27	1	0	other	Hairdresser	primary/jhs	single	11	9	1	single_hb	12		Normal	no			1	yes	negative		1		yes	negative			1	yes	negative			1	1	yes	all	3	noprovision	0	yes	supplementaionfttodelivery	2	notgiven	0	notgiven	0	yes	donenor	1	checkedevrycont
37	4	2	pettytrading		primary/jhs	married	18	6	1	single_hb	12		Normal	no			1	yes	negative		1		yes	negative			1	yes	negative			1	1	yes	fts	1	lesssp maternaleducationmalaria	2	no		0	givennotasrecommended	1	notgiven	0	yes	donenor	1	checkedevrycont
28	2	1	other	Trader	primary/jhs	single	12	11	1	single_hb	11		Normal	no			1	yes	negative		1		yes	negative			1	yes	negative			2	2	yes	fts	1	noprovision	0	yes	supplementaionfttodelivery	2	notgiven	0	notgiven	0	no		0	checkedevrycont
24	2	1	pettytrading		primary/jhs	married	17	7	2	2 or more	11	12	Normal	no			2	yes	negative		1		yes	negative			1	yes	negative			1	1	yes	fts tts	2	lesssp maternaleducationmalaria	2	yes	latesuppbreakpoorcompiance	1	givennotasrecommended	1	notgiven	0	yes	donenor	1	checkedevrycont
35	4	1	pettytrading		primary/jhs	married	14	7	2	2 or more	11	11	Normal	no			2	yes	negative		1		yes	negative			1	yes	negative			1	1	yes	fts tts	2	lesssp maternaleducationmalaria	2	yes	latesuppbreakpoorcompiance	1	givennotasrecommended	1	notgiven	0	yes	donenor	1	checkedevrycont
35	5	4	pettytrading		primary/jhs	married	13	6	2	2 or more	11	11	Normal	no			2	yes	negative		1		yes	negative			1	yes	negative			2	2	yes	fts tts	2	lesssp maternaleducationmalaria	2	yes	latesuppbreakpoorcompiance	1	givennotasrecommended	1	notgiven	0	yes	donenor	1	checkedevrycont
36	4	2	farmer		none	married	9	13	3	2 or more	11	12	Normal	no			2	yes	negative		1		yes	negative			1	no					0	yes	all	3	noprovision	0	yes	supplementaionfttodelivery	2	notgiven	0	notgiven	0	yes	donenor	1	checkedevrycont
27	2	1	other	Trader	secondary	single	12	9	1	single_hb	12		Normal	no			1	no			0		no				0	no					0	yes	fts	1	noprovision	0	no		0	notgiven	0	notgiven	0	yes	donenor	1	checkedevrycont
35	3	1	farmer		primary/jhs	married	12	9	2	2 or more	11	10	abnormal	yes	no		0	yes	negative		1		yes	negative			1	yes	negative			1	1	yes	all	3	noprovision	0	no		0	notgiven	0	notgiven	0	yes	donenor	1	checkedevrycont
31	4	3	farmer		none	married	16	7	3	2 or more	11	10	abnormal	yes	no		0	yes	negative		1		yes	negative			1	yes	negative			2	2	yes	fts tts	2	lesssp maternaleducationmalaria	2	yes	latesuppbreakpoorcompiance	1	givennotasrecommended	1	notgiven	0	yes	tremaftabnorresults	1	checkedevrycont
31	2	0	other	Trader	secondary	married	13	8	2	2 or more	10	11	abnormal	yes	no		0	yes	negative		1		yes	negative			1	yes	negative			2	2	yes	fts	1	noprovision	0	no		0	notgiven	0	notgiven	0	yes	donenor	1	checkedevrycont
36	4	1	farmer		none	married	10	11	3	2 or more	11	13	Normal	no			2	yes	negative		1		yes	negative			1	no					0	yes	all	3	noprovision	0	no		0	givennotasrecommended	1	given	1	yes	donenor	1	checkedevrycont
32	2	0	civilservant		tertiary	married	13	9	1	single_hb	13		Normal	no			1	yes	negative		1		no				0	yes	negative			1	1	yes	fts	1	noprovision	0	no		0	givennotasrecommended	1	notgiven	0	yes	donenor	1	checkedevrycont
33	2	0	civilservant		secondary	single	12	8	1	single_hb	12		Normal	no			1	no			0		no				0	no					0	yes	fts	1	noprovision	0	yes	supplementaionfttodelivery	2	givennotasrecommended	1	notgiven	0	no		0	checkedevrycont
28	2	1	other	Teacher	secondary	married	10	8	1	single_hb	11		Normal	no			1	yes	negative		1		yes	negative			1	yes	negative			2	2	yes	all	3	noprovision	0	no		0	givennotasrecommended	1	notgiven	0	yes	donenor	1	checkedevrycont
28	2	0	other	Trader	secondary	married	11	9	1	single_hb	13		Normal	no			1	yes	negative		1		yes	negative			1	yes	negative			1	1	yes	all	3	noprovision	0	no		0	notgiven	0	notgiven	0	yes	donenor	1	checkedevrycont
30	2	0	other	Teader	secondary	married	12	8	3	2 or more	11	12	Normal	no			2	yes	negative		1		yes	negative			1	yes	negative			1	1	yes	fts	1	noprovision	0	no		0	notgiven	0	notgiven	0	yes	donenor	1	checkedevrycont
29	2	0	other	Health Worker	secondary	married	13	9	1	single_hb	13		Normal	no			1	no			0		no				0	yes	negative			1	1	yes	fts	1	noprovision	0	no		0	notgiven	0	notgiven	0	yes	donenor	1	checkedevrycont
28	2	1	pettytrading		primary/jhs	married	12	8	1	single_hb	13		Normal	no			1	no			0		no				0	yes	negative			1	1	yes	all	3	noprovision	0	no		0	notgiven	0	notgiven	0	no		0	checkedevrycont
29	2	0	other	Trader	secondary	married	13	9	2	2 or more	12	11	Normal	no			2	yes	negative		1		yes	negative			1	yes	negative			1	1	no		0	noprovision	0	yes	supplementaionfttodelivery	2	givennotasrecommended	1	notgiven	0	yes	donenor	1	checkedevrycont
33	2	0	farmer		primary/jhs	married	13	8	1	single_hb	12		Normal	no			1	yes	negative		1		no				0	yes	negative			1	1	yes	fts	1	noprovision	0	yes	supplementaionfttodelivery	2	notgiven	0	notgiven	0	no		0	checkedevrycont
31	3	1	farmer		primary/jhs	married	11	9	2	2 or more	10	12	abnormal	yes	no		0	yes	negative		1		no				0	no					0	no		0	noprovision	0	yes	supplementaionfttodelivery	2	notgiven	0	notgiven	0	no		0	checkedevrycont
31	2	0	other	Trading	secondary	married	12	9	1	single_hb	13		Normal	no			1	yes	negative		1		no				0	yes	negative			1	1	yes	fts	1	noprovision	0	yes	supplementaionfttodelivery	2	givennotasrecommended	1	notgiven	0	yes	donenor	1	checkedevrycont
34	2	0	other	Trader	primary/jhs	married	12	8	1	single_hb	11		Normal	no			1	yes	negative		1		yes	negative			1	yes	negative			2	2	yes	fts	1	noprovision	0	yes	supplementaionfttodelivery	2	givennotasrecommended	1	given	1	yes	donenor	1	checkedevrycont
31	2	0	farmer		none	married	13	8	1	single_hb	13		Normal	no			1	no			0		no				0	no					0	no		0	noprovision	0	yes	supplementaionfttodelivery	2	notgiven	0	notgiven	0	yes	donenor	1	checkedevrycont
23	2	0	farmer		none	married	10	9	2	2 or more	11	11	Normal	no			2	yes	negative		1		yes	negative			1	yes	negative			1	1	yes	all	3	noprovision	0	no		0	givennotasrecommended	1	notgiven	0	yes	donenor	1	checkedevrycont
31	3	1	other	Trading	secondary	married	13	9	1	single_hb	11		Normal	no			1	yes	negative		1		no				0	no					0	yes	fts	1	noprovision	0	yes	supplementaionfttodelivery	2	givennotasrecommended	1	notgiven	0	yes	donenor	1	checkedevrycont
29	2	0	civilservant		tertiary	married	11	11	1	single_hb	12		Normal	no			1	no			0		yes	negative			1	no					0	yes	all	3	noprovision	0	no		0	notgiven	0	notgiven	0	no		0	checkedevrycont
35	3	1	other	Hairdresser	secondary	married	12	9	2	2 or more	12	11	Normal	no			2	yes	negative		1		yes	negative			1	yes	negative			1	1	yes	all	3	noprovision	0	no		0	givennotasrecommended	1	notgiven	0	yes	donenor	1	checkedevrycont
30	2	1	other	Trader	primary/jhs	married	13	8	1	single_hb	12		Normal	no			1	yes	negative		1		no				0	no					0	yes	fts	1	noprovision	0	no		0	givennotasrecommended	1	notgiven	0	yes	donenor	1	checkedevrycont
34	3	0	other	Trader	primary/jhs	married	12	9	1	single_hb	12		Normal	no			1	yes	negative		1		no				0	yes	negative			1	1	yes	fts	1	noprovision	0	yes	supplementaionfttodelivery	2	notgiven	0	notgiven	0	yes	donenor	1	checkedevrycont
31	2	0	other	Trader	primary/jhs	married	10	8	1	single_hb	12		Normal	no			1	no			0		no				0	yes	negative			1	1	yes	fts	1	noprovision	0	no		0	notgiven	0	notgiven	0	yes	donenor	1	checkedevrycont
36	3	1	farmer		primary/jhs	married	12	8	1	single_hb	13		Normal	no			1	yes	negative		1		yes	negative			1	yes	negative			1	1	yes	fts	1	noprovision	0	yes	supplementaionfttodelivery	2	notgiven	0	notgiven	0	yes	donenor	1	checkedevrycont
33	2	0	farmer		primary/jhs	married	12	12	1	single_hb	11		Normal	no			1	no			0		no				0	no					0	yes	fts	1	noprovision	0	yes	supplementaionfttodelivery	2	givennotasrecommended	1	notgiven	0	yes	donenor	1	checkedevrycont
29	2	1	other	Trader	secondary	married	13	13	2	2 or more	10	11	abnormal	yes	no		0	yes	negative		1		yes	negative			1	yes	negative			2	2	yes	fts	1	noprovision	0	yes	supplementaionfttodelivery	2	givennotasrecommended	1	notgiven	0	yes	donenor	1	checkedevrycont
27	1	0	civilservant		secondary	married	10	9	1	single_hb	13		Normal	no			1	yes	negative		1		no				0	yes	negative			1	1	no		0	noprovision	0	no		0	givennotasrecommended	1	notgiven	0	yes	donenor	1	checkedevrycont
33	3	0	other	Police	secondary	married	12	11	2	2 or more	11	13	Normal	no			2	yes	negative		1		no				0	no					0	yes	fts	1	noprovision	0	yes	supplementaionfttodelivery	2	notgiven	0	notgiven	0	yes	donenor	1	checkedevrycont
29	2	0	other	Banker	tertiary	married	11	11	1	single_hb	11		Normal	no			1	yes	negative		1		yes	negative			1	yes	negative			1	1	yes	all	3	noprovision	0	yes	supplementaionfttodelivery	2	givennotasrecommended	1	notgiven	0	yes	donenor	1	checkedevrycont
28	2	1	pettytrading		primary/jhs	married	9	11	1	single_hb	12		Normal	no			1	no			0		no				0	yes	negative			1	1	yes	all	3	noprovision	0	no		0	givennotasrecommended	1	notgiven	0	no		0	checkedevrycont
19	1	0	unemployed		none	single	12	10	1	single_hb	13		Normal	no			1	no			0		no				0	no					0	no		0	noprovision	0	no		0	givennotasrecommended	1	notgiven	0	yes	donenor	1	checkedevrycont
31	2	0	other	Trader	secondary	married	10	11	2	2 or more	12	11	Normal	no			2	yes	negative		1		yes	negative			1	yes	negative			2	2	yes	fts	1	noprovision	0	no		0	notgiven	0	notgiven	0	yes	donenor	1	checkedevrycont
27	2	1	other	Trading	secondary	married	12	11	1	single_hb	11		Normal	no			1	yes	negative		1		no				0	yes	negative			1	1	yes	fts	1	noprovision	0	no		0	givennotasrecommended	1	notgiven	0	no		0	checkedevrycont
28	1	0	other	Teacher	tertiary	married	12	10	1	single_hb	12		Normal	no			1	no			0		yes	negative			1	yes	negative			1	1	yes	all	3	noprovision	0	yes	supplementaionfttodelivery	2	givennotasrecommended	1	notgiven	0	yes	donenor	1	checkedevrycont
25	1	0	other	Student	tertiary	married	11	11	1	single_hb	12		Normal	no			1	yes	negative		1		yes	negative			1	yes	negative			1	1	yes	fts	1	noprovision	0	no		0	givennotasrecommended	1	notgiven	0	yes	donenor	1	checkedevrycont
31	2	0	other	Trader	primary/jhs	married	12	11	1	single_hb	12		Normal	no			1	yes	negative		1		no				0	no					0	yes	fts as	2	noprovision	0	yes	supplementaionfttodelivery	2	givennotasrecommended	1	notgiven	0	no		0	checkedevrycont
28	2	0	farmer		none	married	13	12	1	single_hb	13		Normal	no			1	no			0		no				0	no					0	no		0	noprovision	0	yes	supplementaionfttodelivery	2	givennotasrecommended	1	notgiven	0	no		0	checkedevrycont
27	1	0	other	Banker	tertiary	married	12	11	1	single_hb	11		Normal	no			1	yes	negative		1		yes	negative			1	yes	negative			1	1	yes	fts	1	noprovision	0	yes	supplementaionfttodelivery	2	notgiven	0	notgiven	0	yes	donenor	1	checkedevrycont
31	2	1	farmer		primary/jhs	married	11	11	1	single_hb	12		Normal	no			1	yes	negative		1		no				0	no					0	yes	fts	1	noprovision	0	yes	supplementaionfttodelivery	2	notgiven	0	notgiven	0	yes	donenor	1	checkedevrycont
25	2	0	unemployed		primary/jhs	married	7	12	1	single_hb	12		Normal	no			1	no			0		yes	negative			1	no					0	yes	fts	1	noprovision	0	no		0	notgiven	0	notgiven	0	yes	donenor	1	checkedevrycont
28	2	1	other	Teaching	tertiary	married	6	9	1	single_hb	11		Normal	no			1	no			0		yes	negative			1	no					0	yes	fts	1	noprovision	0	yes	supplementaionfttodelivery	2	givennotasrecommended	1	notgiven	0	yes	donenor	1	checkedevrycont
36	2	0	civilservant		secondary	married	13	12	2	2 or more	9	11	abnormal	yes	no		0	yes	negative		1		yes	negative			1	no					0	yes	fts	1	noprovision	0	no		0	givennotasrecommended	1	given	1	yes	donenor	1	checkedevrycont
31	3	1	pettytrading		primary/jhs	married	13	11	1	single_hb	11		Normal	no			1	yes	negative		1		yes	negative			1	no					0	no		0	noprovision	0	yes	supplementaionfttodelivery	2	givennotasrecommended	1	notgiven	0	no		0	checkedsomcont
27	2	1	other	Fire officer	secondary	married	10	11	1	single_hb	12		Normal	no			1	yes	negative		1		yes	negative			1	yes	negative			2	2	yes	fts as	2	noprovision	0	yes	supplementaionfttodelivery	2	givennotasrecommended	1	notgiven	0	yes	donenor	1	checkedevrycont
35	3	1	other	Trader	primary/jhs	married	11	13	2	2 or more	8	11	abnormal	yes	no		0	yes	negative		1		no				0	no					0	yes	fts	1	noprovision	0	no		0	notgiven	0	notgiven	0	no		0	checkedevrycont
30	2	0	other	Cleaner	primary/jhs	married	14	12	1	single_hb	11		Normal	no			1	no			0		yes	negative			1	yes	negative			2	2	yes	fts	1	noprovision	0	yes	supplementaionfttodelivery	2	notgiven	0	notgiven	0	yes	donenor	1	checkedevrycont
31	2	0	pettytrading		none	married	12	9	1	single_hb	11		Normal	no			1	no			0		no				0	no					0	no		0	noprovision	0	yes	supplementaionfttodelivery	2	notgiven	0	notgiven	0	no		0	checkedevrycont
29	1	0	pettytrading		secondary	single	6	12	1	single_hb	12		Normal	no			1	no			0		yes	negative			1	no					0	yes	fts	1	noprovision	0	yes	supplementaionfttodelivery	2	notgiven	0	notgiven	0	yes	donenor	1	checkedevrycont
27	2	1	civilservant		secondary	married	10	12	1	single_hb	12		Normal	no			1	yes	negative		1		yes	negative			1	yes	negative			1	1	yes	fts	1	noprovision	0	yes	supplementaionfttodelivery	2	notgiven	0	notgiven	0	no		0	checkedevrycont
34	3	1	farmer		none	married	5	13	2	2 or more	11	12	Normal	no			2	yes	negative		1		no				0	no					0	yes	fts	1	noprovision	0	no		0	givennotasrecommended	1	notgiven	0	yes	donenor	1	checkedsomcont
20	1	0	unemployed		none	married	12	8	1	single_hb	12		Normal	no			1	yes	negative		1		no				0	yes	negative			1	1	yes	fts	1	noprovision	0	yes	supplementaionfttodelivery	2	notgiven	0	notgiven	0	yes	donenor	1	checkedevrycont
29	2	0	other	Trading	primary/jhs	married	12	9	1	single_hb	11		Normal	no			1	yes	negative		1		yes	negative			1	yes	negative			1	1	yes	fts	1	noprovision	0	yes	supplementaionfttodelivery	2	givennotasrecommended	1	notgiven	0	yes	donenor	1	checkedevrycont
30	4	1	farmer		primary/jhs	married	6	11	3	2 or more	11	12	Normal	no			2	no			0		no				0	no					0	no		0	noprovision	0	yes	supplementaionfttodelivery	2	notgiven	0	notgiven	0	yes	donenor	1	checkedevrycont
29	2	0	other	Custom officer	tertiary	married	10	11	1	single_hb	11		Normal	no			1	yes	negative		1		no				0	yes	negative			1	1	yes	fts	1	noprovision	0	no		0	givennotasrecommended	1	notgiven	0	yes	donenor	1	checkedevrycont
30	1	0	pettytrading		secondary	married	11	9	1	single_hb	11		Normal	no			1	yes	negative		1		yes	negative			1	yes	negative			1	1	yes	fts	1	noprovision	0	yes	supplementaionfttodelivery	2	notgiven	0	notgiven	0	yes	donenor	1	checkedevrycont
31	2	0	other	Trader	primary/jhs	married	13	11	1	single_hb	12		Normal	no			1	yes	negative		1		no				0	yes	negative			1	1	yes	fts	1	noprovision	0	yes	supplementaionfttodelivery	2	notgiven	0	notgiven	0	no		0	checkedevrycont
26	1	0	unemployed		secondary	single	8	13	2	2 or more	11	9	abnormal	yes	no		0	yes	negative		1		no				0	yes	negative			1	1	yes	fts	1	noprovision	0	no		0	givennotasrecommended	1	notgiven	0	yes	donenor	1	checkedevrycont
30	3	1	pettytrading		primary/jhs	married	12	9	1	single_hb	13		Normal	no			1	yes	negative		1		no				0	no					0	yes	fts	1	noprovision	0	yes	supplementaionfttodelivery	2	givennotasrecommended	1	notgiven	0	no		0	checkedsomcont
27	2	1	other	Trader	secondary	single	13	8	1	single_hb	12		Normal	no			1	yes	negative		1		no				0	no					0	yes	all	3	noprovision	0	yes	supplementaionfttodelivery	2	notgiven	0	notgiven	0	no		0	checkedevrycont
31	2	0	other	Teaching	tertiary	married	13	11	1	single_hb	11		Normal	no			1	yes	negative		1		yes	negative			1	no					0	yes	fts	1	noprovision	0	no		0	notgiven	0	notgiven	0	yes	donenor	1	checkedevrycont
32	2	0	farmer		primary/jhs	married	12	12	2	2 or more	11	10	abnormal	yes	no		0	no			0		no				0	yes	negative			2	2	yes	fts	1	noprovision	0	no		0	givennotasrecommended	1	notgiven	0	yes	donenor	1	checkedevrycont
33	1	0	unemployed		none	married	13	8	2	2 or more	11	12	Normal	no			2	no			0		no				0	no					0	no		0	noprovision	0	yes	supplementaionfttodelivery	2	givennotasrecommended	1	notgiven	0	no		0	checkedevrycont
28	3	1	farmer		none	married	12	8	1	single_hb	14		Normal	no			1	no			0		yes	negative			1	yes	negative			1	1	yes	fts	1	noprovision	0	no		0	givennotasrecommended	1	notgiven	0	yes	donenor	1	checkedevrycont
25	2	1	unemployed		secondary	single	12	11	2	2 or more	11	9	abnormal	yes	no		0	yes	negative		1		yes	negative			1	no					0	yes	fts	1	noprovision	0	yes	supplementaionfttodelivery	2	givennotasrecommended	1	notgiven	0	yes	donenor	1	checkedevrycont
28	2	1	other	Seamstress	primary/jhs	married	12	11	1	single_hb	12		Normal	no			1	yes	negative		1		no				0	no					0	yes	fts	1	noprovision	0	no		0	givennotasrecommended	1	notgiven	0	yes	donenor	1	checkedevrycont
28	1	0	pettytrading		primary/jhs	married	13	8	1	single_hb	12		Normal	no			1	yes	negative		1		no				0	no					0	yes	all	3	noprovision	0	yes	supplementaionfttodelivery	2	givennotasrecommended	1	notgiven	0	yes	donenor	1	checkedevrycont
36	4	2	farmer		primary/jhs	married	12	12	1	single_hb	14		Normal	no			1	yes	negative		1		yes	negative			1	no					0	yes	fts	1	noprovision	0	yes	supplementaionfttodelivery	2	givennotasrecommended	1	notgiven	0	yes	donenor	1	checkedevrycont
29	3	1	other	Hairdresser	secondary	single	13	9	1	single_hb	12		Normal	no			1	yes	negative		1		yes	negative			1	yes	negative			2	2	no		0	noprovision	0	no		0	givennotasrecommended	1	notgiven	0	yes	donenor	1	checkedevrycont
35	2	0	other	Trader	secondary	married	11	9	2	2 or more	11	9	abnormal	yes	no		0	yes	negative		1		no				0	yes	negative			1	1	yes	fts	1	noprovision	0	no		0	notgiven	0	notgiven	0	yes	donenor	1	checkedevrycont
35	2	0	farmer		none	married	13	9	3	2 or more	11	8	abnormal	yes	no		0	no			0		no				0	no					0	no		0	noprovision	0	no		0	givennotasrecommended	1	notgiven	0	yes	donenor	1	checkedevrycont
33	1	0	other	Banker	tertiary	married	12	11	1	single_hb	12		Normal	no			1	yes	negative		1		yes	negative			1	no					0	yes	fts	1	noprovision	0	yes	supplementaionfttodelivery	2	givennotasrecommended	1	notgiven	0	yes	donenor	1	checkedevrycont
27	1	0	unemployed		secondary	single	13	9	1	single_hb	14		Normal	no			1	no			0		no				0	yes	negative			2	2	yes	fts	1	noprovision	0	yes	supplementaionfttodelivery	2	givennotasrecommended	1	notgiven	0	yes	donenor	1	checkedevrycont
28	2	1	other	Teaching	tertiary	married	10	11	2	2 or more	11	9	abnormal	yes	no		0	yes	negative		1		no				0	yes	negative			1	1	yes	all	3	noprovision	0	yes	supplementaionfttodelivery	2	givennotasrecommended	1	notgiven	0	yes	donenor	1	checkedevrycont
29	2	0	other	Trader	primary/jhs	married	7	11	1	single_hb	13		Normal	no			1	no			0		no				0	yes	negative			2	2	yes	all	3	noprovision	0	yes	supplementaionfttodelivery	2	notgiven	0	notgiven	0	yes	donenor	1	checkedevrycont
37	3	0	farmer		none	married	10	13	1	single_hb	11		Normal	no			1	yes	negative		1		no				0	yes	negative			1	1	yes	fts	1	noprovision	0	yes	supplementaionfttodelivery	2	givennotasrecommended	1	notgiven	0	yes	donenor	1	checkedevrycont
31	2	0	other	Trader	secondary	married	11	9	1	single_hb	14		Normal	no			1	yes	negative		1		yes	negative			1	yes	negative			1	1	yes	fts	1	noprovision	0	yes	supplementaionfttodelivery	2	givennotasrecommended	1	notgiven	0	yes	donenor	1	checkedevrycont
33	2	0	pettytrading		primary/jhs	married	9	13	1	single_hb	12		Normal	no			1	yes	negative		1		yes	negative			1	yes	negative			2	2	yes	fts	1	noprovision	0	no		0	givennotasrecommended	1	notgiven	0	yes	donenor	1	checkedevrycont
29	1	0	other	Police	secondary	married	8	11	1	single_hb	12		Normal	no			1	yes	negative		1		yes	negative			1	no					0	yes	fts	1	noprovision	0	yes	supplementaionfttodelivery	2	givennotasrecommended	1	given	1	no		0	checkedevrycont
30	1	0	other	Trader	primary/jhs	married	10	13	4	2 or more	12		Normal	no			2	yes	negative		1		no				0	yes	negative			1	1	yes	fts	1	noprovision	0	yes	supplementaionfttodelivery	2	givennotasrecommended	1	notgiven	0	yes	donenor	1	checkedevrycont
26	1	0	other	Nurse	tertiary	married	8	11	1	single_hb	12		Normal	no			1	yes	negative		1		no				0	yes	negative			1	1	no		0	noprovision	0	no		0	givennotasrecommended	1	notgiven	0	yes	donenor	1	checkedevrycont
[truncated: 15 more columns]
